# Supplementary material for: Genome‐resolved metagenomics revealed novel microbial taxa with ancient metabolism from macroscopic microbial mat structures inhabiting anoxic deep reefs of a Maldivian Blue Hole
Source: Environ Microbiol Rep. 2024 Sep 12;16(5):e13315. doi: 10.1111/1758-2229.13315 (PMC11392830; doi:10.1111/1758-2229.13315)
Supplement: Supplementary file 5 — TABLE S1. LUCA‐Likeness. TABLE S2. MAGs taxonomy and QC. TABLE S3. Metabolic community characterization. TABLE S4. Community WL pathway. TABLE S5. recovered LUCA's COGs from Weiss et al. (2016). [file EMI4-16-e13315-s003.xlsx]

## Sheet: Summary
Summary
Supplementary table 1: LUCA-Likeness
Supplementary table 2: MAGs taxonomy and QC
Supplementary table 3: metabolic community characterization
Supplementary table 4: community WL pathway
Supplementary table 5: LUCA's COG recovered

## Sheet: ST1_LUCA-Likeness
assembly_accession	organism_name	infraspecific_name		LUCA-Likeness	host/isolations
GCF_000195915.1	Thermoplasma acidophilum DSM 1728	strain=DSM 1728		16.9	coal refuse pile
GCF_000011185.1	Thermoplasma volcanium GSS1	strain=GSS1		16.9	acid continental solfatara,Vulcano island,ITA
GCF_000021265.1	Ureaplasma urealyticum serovar 10 str. ATCC 33699	strain=ATCC 33699		16.4	human urogenital tract
GCF_000011125.1	Aeropyrum pernix K1	strain=K1		15.9	marine solfataric vent,Japan
GCF_002215565.1	Sulfolobus acidocaldarius	strain=DG1		15.8	acid hot spring,Yellowstone Natl. Park
GCF_000007185.1	Methanopyrus kandleri AV19	strain=AV19		15	geothermally heated deep sea sediment,Guaymas Basin
GCF_004799605.1	Halobacterium salinarum	strain=91-R6		14.9	salted cow hide
GCF_000007065.1	Methanosarcina mazei Go1	strain=Go1		14.9	sewage sludge plant,USA
GCF_000195935.2	Pyrococcus abyssi GE5	strain=Orsay		14.9	Hydrothermal vents in the North Fiji Basin at a depth of 2,000 m
GCF_027554905.1	Methanothermobacter thermautotrophicus	strain=Delta H		14.8	sewage sludge USA
GCF_000091665.1	Methanocaldococcus jannaschii	strain= DSM 2661		14.6	submarine hydrothermal vent, East Pacific Rise
GCF_021233415.1	Halobacterium litoreum	strain=ZS-54-S2		14.1	sediment of Zhoushan marine solar saltern, Zhejiang Province, China
GCF_000025685.1	Haloferax volcanii DS2	strain=DS2		13.9	bottom sediment, 1 m below surface, Dead Sea
GCF_000830905	Dehalococcoides mccartyi	strain=CG4		13.3	anaerobic reactor seeded with digester sludge from a wastewater treatment plant
GCF_000015665.1	Prochlorococcus marinus str. MIT 9515	strain=MIT 9515		13.2	depth of 15m in the Equatorial Pacific
GCF_000196555.1	Bifidobacterium longum subsp. longum JCM 1217	strain=JCM 1217		13	Human intestine,adult
GCF_000196075.1	Tropheryma whipplei TW08/27	strain=TW08/27		13	saliva
GCF_000008625.1	Aquifex aeolicus VF5	strain=VF5		12.4	shallow submarine volcanic vents of the island Vulcano (Italy)
GCF_000012525.1	Synechococcus elongatus PCC 7942 = FACHB-805	strain=PCC 7942		12.4	San Francisco Bay waters
GCF_001042715.1	Clostridium aceticum	strain= DSM 1496		11.9	mud
GCF_000196135.1	Wolinella succinogenes DSM 1740	strain=DSMZ 1740		11.8	bovine rumen fluid
GCF_000195955.2	Mycobacterium tuberculosis H37Rv	strain=H37Rv		11.7	Human
GCF_015207985.1	Synechocystis salina LEGE 00031	strain=LEGE 00031		11.6	intertidal zone, Sabellaria alveolata reef, Portugal
GCF_000230655.2	Thermotoga maritima MSB8	strain=MSB8		11.6	anaerobic marine mud
GCF_010731695.1	Mycolicibacterium litorale	strain=JCM 17423		11.3	soil, China
GCF_000007985.2	Geobacter sulfurreducens PCA	strain=PCA		11.2	ditch surface sediment, USA
GCF_000277165.1	Rickettsia prowazekii str. Chernikova	strain=Chernikova		11.1	Human
GCF_000009085.1	Campylobacter jejuni subsp. jejuni NCTC 11168 = ATCC 700819	strain=NCTC 11168		11	bovine faeces, Belgium
GCF_000218855.1	Clostridium acetobutylicum DSM 1731	strain=DSM 1731		10.9	cornmeal
GCF_000247565.1	Wigglesworthia glossinidia endosymbiont of Glossina morsitans morsitans (Yale colony)	na		10.5	endosymbiont of Glossina morsitans morsitans
GCF_000011245.1	Oceanobacillus iheyensis HTE831	strain=HTE831		9.9	deep sea sediment, 1050 m depth
GCF_000009045.1	Bacillus subtilis	strain=168		9.7	-
GCF_013177355.1	Xanthomonas axonopodis pv. vasculorum	strain=NCPPB 796		9.6	sugarcane
GCF_013752735.1	Bradyrhizobium japonicum	strain=5038		9	root nodule of soybean
GCF_018394375.1	Pseudomonas syringae	strain=Susan2139		9	plant stem, Medicago sativa
GCF_000005845.2	Escherichia coli str. K-12 substr. MG1655	strain=K-12 substr. MG1655		8.8	-
GCF_000196095.1	Vibrio parahaemolyticus RIMD 2210633	strain=RIMD 2210633 substr. RIMD 2210633		8.8	shirasu food poisened victim
GCF_003148495.1	Mesorhizobium loti	strain=DSM 2626		8.7	Lotus corniculatus nodule
GCF_000006945.2	Salmonella enterica subsp. enterica serovar Typhimurium str. LT2	strain=LT2		8.7	human
GCF_000222975.1	Yersinia pestis A1122	strain=A1122		8.7	-
GCF_008369605.1	Vibrio cholerae	strain=RFB16		8.6	-
GCF_002204915.1	Vibrio vulnificus	strain=FORC_037		8.6	Mya arenaria oonogai Makiyama
GCF_000008865.2	Escherichia coli O157:H7 str. Sakai	strain=Sakai substr. RIMD 0509952		8.4	Human intestinal microflora
GCF_000006765.1	Pseudomonas aeruginosa PAO1	strain=PAO1		8.2	-

## Sheet: ST2_MAGs stats
CHECK-M							METAWRAP	GTDB-TK
MAGs	completeness	contamination	GC	lineage	N50	size	quantification (genome copies per million reads)	classification	fastani_reference	fastani_reference_radius	fastani_taxonomy	fastani_ani	fastani_af	closest_placement_reference	closest_placement_radius	closest_placement_taxonomy	closest_placement_ani	closest_placement_af	pplacer_taxonomy	classification_method	note	other_related_references(genome_id,species_name,radius,ANI,AF)	msa_percent	translation_table	red_value	warnings
bin.42	98.86	0	0.413	Bacteria	91967	3612117	0.849609	d__Bacteria;p__Planctomycetota;c__Phycisphaerae;o__Sedimentisphaerales;f__SG8-4;g__B140-G9;s__	N/A	N/A	N/A	N/A	N/A	GCA_003644295.1	95	d__Bacteria;p__Planctomycetota;c__Phycisphaerae;o__Sedimentisphaerales;f__SG8-4;g__B140-G9;s__B140-G9 sp003644295	76.11	0.05	d__Bacteria;p__Planctomycetota;c__Phycisphaerae;o__Sedimentisphaerales;f__SG8-4;g__B140-G9;s__	taxonomic classification defined by topology and ANI	classification based on placement in class-level tree	N/A	85.23	11	0.908525	N/A
bin.10	96.33	2.038	0.594	Bacteria	34835	3122326	0.489257	d__Bacteria;p__Chloroflexota;c__Anaerolineae;o__UBA7937;f__;g__;s__	N/A	N/A	N/A	N/A	N/A	N/A	N/A	N/A	N/A	N/A	d__Bacteria;p__Chloroflexota;c__Anaerolineae;o__UBA7937;f__;g__;s__	taxonomic novelty determined using RED	classification based on placement in class-level tree	N/A	91.58	11	0.646817	N/A
bin.17	95.7	3.039	0.576	Gammaproteobacteria	21843	4487848	1.34062	d__Bacteria;p__Proteobacteria;c__Gammaproteobacteria;o__JACCYU01;f__JACCYU01;g__;s__	N/A	N/A	N/A	N/A	N/A	N/A	N/A	N/A	N/A	N/A	d__Bacteria;p__Proteobacteria;c__Gammaproteobacteria;o__JACCYU01;f__JACCYU01;g__;s__	taxonomic novelty determined using RED	classification based on placement in class-level tree	N/A	94.06	11	0.762056	N/A
bin.19	95.69	1.075	0.455	Bacteria	50376	4051459	0.652428	d__Bacteria;p__PUNC01;c__PUNC01;o__PUNC01;f__PWXJ01;g__;s__	N/A	N/A	N/A	N/A	N/A	GCA_003561965.1	95	d__Bacteria;p__PUNC01;c__PUNC01;o__PUNC01;f__PWXJ01;g__PWXJ01;s__PWXJ01 sp003561965	76.76	0.04	d__Bacteria;p__PUNC01;c__PUNC01;o__PUNC01;f__PWXJ01;g__;s__	taxonomic classification defined by topology and ANI	classification based on placement in class-level tree	N/A	84.51	11	0.765489	N/A
bin.46	95.03	0.668	0.556	Deltaproteobacteria	17331	6209758	0.519281	d__Bacteria;p__Desulfobacterota;c__Desulfomonilia;o__Desulfomonilales;f__Desulfomonilaceae;g__VGSG01;s__	N/A	N/A	N/A	N/A	N/A	GCA_016875095.1	95	d__Bacteria;p__Desulfobacterota;c__Desulfomonilia;o__Desulfomonilales;f__Desulfomonilaceae;g__VGSG01;s__VGSG01 sp016875095	76.53	0.04	d__Bacteria;p__Desulfobacterota;c__Desulfomonilia;o__Desulfomonilales;f__Desulfomonilaceae;g__VGSG01;s__	taxonomic classification defined by topology and ANI	classification based on placement in class-level tree	N/A	88.96	11	0.855205	N/A
bin.18	94.6	5.175	0.556	Bacteria	17157	7878853	0.405442	d__Bacteria;p__Acidobacteriota;c__Vicinamibacteria;o__Bin61;f__;g__;s__	N/A	N/A	N/A	N/A	N/A	GCA_004356105.1	95	d__Bacteria;p__Acidobacteriota;c__Vicinamibacteria;o__Bin61;f__SMYC01;g__SMYC01;s__SMYC01 sp004356105	75.26	0.03	d__Bacteria;p__Acidobacteriota;c__Vicinamibacteria;o__Bin61;f__;g__;s__	taxonomic classification defined by topology and ANI	classification based on placement in class-level tree	N/A	84.35	11	0.675136	N/A
bin.20	94.05	3.06	0.516	Bacteria	72870	1852202	1.34683	d__Bacteria;p__Chloroflexota;c__Dehalococcoidia;o__Dehalococcoidales;f__UBA5760;g__UBA5760;s__	N/A	N/A	N/A	N/A	N/A	N/A	N/A	N/A	N/A	N/A	d__Bacteria;p__Chloroflexota;c__Dehalococcoidia;o__Dehalococcoidales;f__UBA5760;g__UBA5760;s__	taxonomic classification defined by topology and ANI	classification based on placement in class-level tree	GCA_011176655.1, s__UBA5760 sp011176655, 95.0, 79.27, 0.61; GCA_016931015.1, s__UBA5760 sp016931015, 95.0, 78.57, 0.48; GCA_015222205.1, s__UBA5760 sp015222205, 95.0, 77.55, 0.34; GCA_002418895.1, s__UBA5760 sp002418895, 95.0, 76.69, 0.12; GCA_018399795.1, s__UBA5760 sp018399795, 95.0, 76.3, 0.04	81.1	11	0.934573	Genome not assigned to closest species as it falls outside its pre-defined ANI radius
bin.8	94	2.015	0.621	Deltaproteobacteria	12358	2730949	0.383625	d__Bacteria;p__Desulfobacterota;c__Syntrophobacteria;o__;f__;g__;s__	N/A	N/A	N/A	N/A	N/A	N/A	N/A	N/A	N/A	N/A	d__Bacteria;p__Desulfobacterota;c__Syntrophobacteria;o__;f__;g__;s__	taxonomic novelty determined using RED	classification based on placement in class-level tree	N/A	86.28	11	0.484334	N/A
bin.33	93.72	3.96	0.537	Bacteria	50267	3135582	0.616268	d__Bacteria;p__Chloroflexota;c__Dehalococcoidia;o__UBA3088;f__UBA3088;g__;s__	N/A	N/A	N/A	N/A	N/A	GCA_002367275.1	95	d__Bacteria;p__Chloroflexota;c__Dehalococcoidia;o__UBA3088;f__UBA3088;g__UBA3088;s__UBA3088 sp002367275	74.89	0.03	d__Bacteria;p__Chloroflexota;c__Dehalococcoidia;o__UBA3088;f__UBA3088;g__;s__	taxonomic classification defined by topology and ANI	classification based on placement in class-level tree	N/A	77.07	11	0.722447	N/A
bin.32	92.75	0.934	0.395	Archaea	24963	1086220	0.508578	d__Archaea;p__Micrarchaeota;c__Micrarchaeia;o__Anstonellales;f__Bilamarchaeaceae;g__Bilamarchaeum;s__	N/A	N/A	N/A	N/A	N/A	N/A	N/A	N/A	N/A	N/A	d__Archaea;p__Micrarchaeota;c__Micrarchaeia;o__Anstonellales;f__Bilamarchaeaceae;g__Bilamarchaeum;s__	ANI	N/A	GCA_903835325.1, s__Bilamarchaeum sp903835325, 95.0, 79.18, 0.02; GCA_016212525.1, s__Bilamarchaeum sp016212525, 95.0, 79.04, 0.03; GCA_014730115.1, s__Bilamarchaeum sp014730115, 95.0, 78.28, 0.06; GCA_902386555.1, s__Bilamarchaeum dharawalense, 95.0, 77.92, 0.04; GCA_016212505.1, s__Bilamarchaeum sp016212505, 95.0, 77.81, 0.02; GCA_018812715.1, s__Bilamarchaeum sp018812715, 95.0, 76.79, 0.2; GCA…	89.94	11	0.927878	N/A
bin.39	92.58	3.01	0.478	Deltaproteobacteria	38770	5758551	0.668158	d__Bacteria;p__Desulfobacterota;c__Desulfobacteria;o__Desulfobacterales;f__B30-G6;g__;s__	N/A	N/A	N/A	N/A	N/A	GCA_003647375.1	95	d__Bacteria;p__Desulfobacterota;c__Desulfobacteria;o__Desulfobacterales;f__B30-G6;g__B30-G6;s__B30-G6 sp003647375	76.43	0.11	d__Bacteria;p__Desulfobacterota;c__Desulfobacteria;o__Desulfobacterales;f__B30-G6;g__;s__	taxonomic classification defined by topology and ANI	classification based on placement in class-level tree	N/A	89.22	11	0.843261	N/A
bin.26	91.74	1.1	0.526	Bacteria	24771	1515786	0.458667	d__Bacteria;p__Chloroflexota;c__Dehalococcoidia;o__Dehalococcoidales;f__UBA5760;g__UBA5760;s__	N/A	N/A	N/A	N/A	N/A	N/A	N/A	N/A	N/A	N/A	d__Bacteria;p__Chloroflexota;c__Dehalococcoidia;o__Dehalococcoidales;f__UBA5760;g__UBA5760;s__	taxonomic classification defined by topology and ANI	classification based on placement in class-level tree	GCA_011176655.1, s__UBA5760 sp011176655, 95.0, 79.48, 0.54; GCA_016931015.1, s__UBA5760 sp016931015, 95.0, 78.41, 0.42; GCA_015222205.1, s__UBA5760 sp015222205, 95.0, 77.14, 0.26; GCA_002418895.1, s__UBA5760 sp002418895, 95.0, 76.64, 0.11; GCA_018399795.1, s__UBA5760 sp018399795, 95.0, 75.87, 0.04	80.34	11	0.93714	Genome not assigned to closest species as it falls outside its pre-defined ANI radius
bin.43	91.74	1.98	0.426	Bacteria	53775	1804081	1.16148	d__Bacteria;p__Chloroflexota;c__Dehalococcoidia;o__Dehalococcoidales;f__ARS1013;g__;s__	N/A	N/A	N/A	N/A	N/A	GCA_002690375.1	95	d__Bacteria;p__Chloroflexota;c__Dehalococcoidia;o__Dehalococcoidales;f__ARS1013;g__ARS1013;s__ARS1013 sp002690375	76.66	0.01	d__Bacteria;p__Chloroflexota;c__Dehalococcoidia;o__Dehalococcoidales;f__ARS1013;g__;s__	taxonomic classification defined by topology and ANI	classification based on placement in class-level tree	N/A	79.71	11	0.832645	N/A
bin.40	91.25	2.97	0.576	Bacteria	50615	2247704	0.616398	d__Bacteria;p__Chloroflexota;c__Dehalococcoidia;o__E44-bin15;f__E44-bin15;g__JADFVG01;s__	N/A	N/A	N/A	N/A	N/A	GCA_015222405.1	95	d__Bacteria;p__Chloroflexota;c__Dehalococcoidia;o__E44-bin15;f__E44-bin15;g__JADFVG01;s__JADFVG01 sp015222405	77.6	0.24	d__Bacteria;p__Chloroflexota;c__Dehalococcoidia;o__E44-bin15;f__E44-bin15;g__JADFVG01;s__	taxonomic classification defined by topology and ANI	classification based on placement in class-level tree	N/A	75.68	11	0.87812	N/A
bin.25	90.75	0.99	0.52	Bacteria	129833	1773210	0.85663	d__Bacteria;p__Chloroflexota;c__Dehalococcoidia;o__Dehalococcoidales;f__S120;g__S120;s__	N/A	N/A	N/A	N/A	N/A	GCA_011192075.1	95	d__Bacteria;p__Chloroflexota;c__Dehalococcoidia;o__Dehalococcoidales;f__S120;g__S120;s__S120 sp011192075	76.68	0.12	d__Bacteria;p__Chloroflexota;c__Dehalococcoidia;o__Dehalococcoidales;f__S120;g__S120;s__	taxonomic classification defined by topology and ANI	classification based on placement in class-level tree	N/A	80.82	11	0.884678	N/A
bin.23	90.1	0	0.673	Bacteria	20797	2442516	0.456784	d__Bacteria;p__VGIX01;c__VGIX01;o__VGIX01;f__;g__;s__	N/A	N/A	N/A	N/A	N/A	N/A	N/A	N/A	N/A	N/A	d__Bacteria;p__VGIX01;c__VGIX01;o__VGIX01;f__;g__;s__	taxonomic novelty determined using RED	classification based on placement in class-level tree	N/A	80.72	11	0.674058	N/A
bin.2	88.8	6	0.474	Bacteria	167587	5584594	0.714146	d__Bacteria;p__Acidobacteriota;c__Aminicenantia;o__Aminicenantales;f__Aminicenantaceae;g__WTAW01;s__	N/A	N/A	N/A	N/A	N/A	GCA_016926925.1	95	d__Bacteria;p__Acidobacteriota;c__Aminicenantia;o__Aminicenantales;f__Aminicenantaceae;g__WTAW01;s__WTAW01 sp016926925	76.35	0.11	d__Bacteria;p__Acidobacteriota;c__Aminicenantia;o__Aminicenantales;f__Aminicenantaceae;g__WTAW01;s__	taxonomic classification defined by topology and ANI	classification based on placement in class-level tree	GCA_013139435.1, s__WTAW01 sp013139435, 95.0, 76.47, 0.11	78.46	11	0.902666	N/A
bin.34	87.77	2.272	0.562	Bacteria	5448	2607728	0.328979	d__Bacteria;p__Planctomycetota;c__B129-G9;o__B129-G9;f__B129-G9;g__;s__	N/A	N/A	N/A	N/A	N/A	GCA_003644325.1	95	d__Bacteria;p__Planctomycetota;c__B129-G9;o__B129-G9;f__B129-G9;g__B129-G9;s__B129-G9 sp003644325	76.29	0.1	d__Bacteria;p__Planctomycetota;c__B129-G9;o__B129-G9;f__B129-G9;g__;s__	taxonomic classification defined by topology and ANI	classification based on placement in class-level tree	N/A	75.22	11	0.696722	N/A
bin.41	86.36	3.646	0.588	Bacteria	14166	4742033	0.411708	d__Bacteria;p__Chloroflexota;c__Anaerolineae;o__JAAYZQ01;f__;g__;s__	N/A	N/A	N/A	N/A	N/A	N/A	N/A	N/A	N/A	N/A	d__Bacteria;p__Chloroflexota;c__Anaerolineae;o__JAAYZQ01;f__;g__;s__	taxonomic novelty determined using RED	classification based on placement in class-level tree	N/A	81.41	11	0.607708	N/A
bin.1	86.1	3.418	0.448	Bacteria	348518	4074557	0.763118	d__Bacteria;p__Acidobacteriota;c__Aminicenantia;o__Aminicenantales;f__Aminicenantaceae;g__;s__	N/A	N/A	N/A	N/A	N/A	N/A	N/A	N/A	N/A	N/A	d__Bacteria;p__Acidobacteriota;c__Aminicenantia;o__Aminicenantales;f__Aminicenantaceae;g__;s__	taxonomic novelty determined using RED	classification based on placement in class-level tree	N/A	87.81	11	0.827528	N/A
bin.49	86.1	7.096	0.397	Deltaproteobacteria	58904	4253302	0.895335	d__Bacteria;p__Desulfobacterota;c__WTBG01;o__CAIYCZ01;f__;g__;s__	N/A	N/A	N/A	N/A	N/A	N/A	N/A	N/A	N/A	N/A	d__Bacteria;p__Desulfobacterota;c__WTBG01;o__CAIYCZ01;f__;g__;s__	taxonomic novelty determined using RED	classification based on placement in class-level tree	N/A	76.89	11	0.705619	Genome has more than 10.8% of markers with multiple hits
bin.4	83.33	0	0.505	Archaea	5954	890018	0.31562	d__Archaea;p__Aenigmatarchaeota;c__Aenigmatarchaeia;o__QMZP01;f__JAFGSV01;g__JAFGSV01;s__	N/A	N/A	N/A	N/A	N/A	GCA_016934325.1	95	d__Archaea;p__Aenigmatarchaeota;c__Aenigmatarchaeia;o__QMZP01;f__JAFGSV01;g__JAFGSV01;s__JAFGSV01 sp016934325	76.76	0.09	d__Archaea;p__Aenigmatarchaeota;c__Aenigmatarchaeia;o__QMZP01;f__JAFGSV01;g__;s__	taxonomic classification defined by topology and ANI	N/A	N/A	75.87	11	0.837834	N/A
bin.31	80.18	1.935	0.565	Deltaproteobacteria	6992	3301824	0.803052	d__Bacteria;p__Desulfobacterota;c__Desulfobaccia;o__Desulfobaccales;f__0-14-0-80-60-11;g__DTKJ01;s__	N/A	N/A	N/A	N/A	N/A	N/A	N/A	N/A	N/A	N/A	d__Bacteria;p__Desulfobacterota;c__Desulfobaccia;o__Desulfobaccales;f__0-14-0-80-60-11;g__DTKJ01;s__	ANI	classification based on placement in class-level tree	GCA_011389355.1, s__DTKJ01 sp011389355, 95.0, 78.44, 0.32; GCA_011358955.1, s__DTKJ01 sp011358955, 95.0, 78.25, 0.3; GCA_011333555.1, s__DTKJ01 sp011333555, 95.0, 77.51, 0.25	75.99	11	0.899064	N/A
bin.37	79.9	6.41	0.442	Bacteria	31953	3781120	0.433303	d__Bacteria;p__Acidobacteriota;c__Aminicenantia;o__Aminicenantales;f__Aminicenantaceae;g__;s__	N/A	N/A	N/A	N/A	N/A	N/A	N/A	N/A	N/A	N/A	d__Bacteria;p__Acidobacteriota;c__Aminicenantia;o__Aminicenantales;f__Aminicenantaceae;g__;s__	taxonomic novelty determined using RED	classification based on placement in class-level tree	N/A	72.18	11	0.828016	N/A
bin.7	77.68	4.939	0.579	Bacteria	3767	2715974	0.388238	d__Bacteria;p__Actinobacteriota;c__Geothermincolia;o__Fen-727;f__Anoxymicrobiaceae;g__;s__	N/A	N/A	N/A	N/A	N/A	GCA_016649525.1	95	d__Bacteria;p__Actinobacteriota;c__Geothermincolia;o__Fen-727;f__Anoxymicrobiaceae;g__JAENXM01;s__JAENXM01 sp016649525	76.29	0.07	d__Bacteria;p__Actinobacteriota;c__Geothermincolia;o__Fen-727;f__Anoxymicrobiaceae;g__;s__	taxonomic classification defined by topology and ANI	classification based on placement in class-level tree	N/A	62.53	11	0.786657	N/A
bin.15	76.58	4.226	0.57	Bacteria	6836	3206964	0.337671	d__Bacteria;p__Actinobacteriota;c__Geothermincolia;o__Geothermincolales;f__RBG-13-55-18;g__;s__	N/A	N/A	N/A	N/A	N/A	GCA_001768645.1	95	d__Bacteria;p__Actinobacteriota;c__Geothermincolia;o__Geothermincolales;f__RBG-13-55-18;g__Solincola;s__Solincola sediminis	76.02	0.06	d__Bacteria;p__Actinobacteriota;c__Geothermincolia;o__Geothermincolales;f__RBG-13-55-18;g__;s__	taxonomic classification defined by topology and ANI	classification based on placement in class-level tree	N/A	65.95	11	0.840646	N/A
bin.21	76.58	8.111	0.49	Bacteria	6016	4804719	0.501416	d__Bacteria;p__Chloroflexota;c__Anaerolineae;o__Anaerolineales;f__E44-bin32;g__W1033;s__	N/A	N/A	N/A	N/A	N/A	GCA_011192015.1	95	d__Bacteria;p__Chloroflexota;c__Anaerolineae;o__Anaerolineales;f__E44-bin32;g__W1033;s__W1033 sp011192015	75.32	0.01	d__Bacteria;p__Chloroflexota;c__Anaerolineae;o__Anaerolineales;f__E44-bin32;g__W1033;s__	taxonomic classification defined by topology and ANI	classification based on placement in class-level tree	N/A	63.19	11	0.850542	N/A
bin.30	74.87	4.838	0.514	Deltaproteobacteria	13706	2691797	0.511381	d__Bacteria;p__Desulfobacterota;c__Desulfobacteria;o__C00003060;f__C00003060;g__;s__	N/A	N/A	N/A	N/A	N/A	N/A	N/A	N/A	N/A	N/A	d__Bacteria;p__Desulfobacterota;c__Desulfobacteria;o__C00003060;f__C00003060;g__;s__	taxonomic classification fully defined by topology	classification based on placement in class-level tree	N/A	68.69	11	0.823469	N/A
bin.14	71.45	4.265	0.429	Deltaproteobacteria	58152	3759719	0.925509	d__Bacteria;p__Desulfobacterota;c__WTBG01;o__WTBG01;f__WTBG01;g__;s__	N/A	N/A	N/A	N/A	N/A	GCA_013139225.1	95	d__Bacteria;p__Desulfobacterota;c__WTBG01;o__WTBG01;f__WTBG01;g__WTBG01;s__WTBG01 sp013139225	77.6	0.29	d__Bacteria;p__Desulfobacterota;c__WTBG01;o__WTBG01;f__WTBG01;g__;s__	taxonomic classification defined by topology and ANI	classification based on placement in class-level tree	N/A	69.24	11	0.810706	N/A
bin.22	71.19	2.15	0.627	Bacteria	5270	2759951	0.313225	d__Bacteria;p__PUNC01;c__PUNC01;o__;f__;g__;s__	N/A	N/A	N/A	N/A	N/A	N/A	N/A	N/A	N/A	N/A	d__Bacteria;p__PUNC01;c__PUNC01;o__;f__;g__;s__	taxonomic novelty determined using RED	classification based on placement in class-level tree	N/A	60.17	11	0.419146	backbone tree has incongruent class classification
bin.38	68.89	2.475	0.549	Bacteria	5419	1304717	1.22613	d__Bacteria;p__Chloroflexota;c__Dehalococcoidia;o__Dehalococcoidales;f__UBA5760;g__UBA5760;s__	N/A	N/A	N/A	N/A	N/A	N/A	N/A	N/A	N/A	N/A	d__Bacteria;p__Chloroflexota;c__Dehalococcoidia;o__Dehalococcoidales;f__UBA5760;g__UBA5760;s__	ANI	classification based on placement in class-level tree	GCA_016931015.1, s__UBA5760 sp016931015, 95.0, 76.66, 0.11; GCA_015222205.1, s__UBA5760 sp015222205, 95.0, 76.55, 0.07; GCA_018399795.1, s__UBA5760 sp018399795, 95.0, 76.39, 0.04; GCA_002418895.1, s__UBA5760 sp002418895, 95.0, 75.98, 0.05; GCA_011176655.1, s__UBA5760 sp011176655, 95.0, 75.93, 0.1	54.73	11	0.915601	N/A
bin.9	67.74	4.27	0.515	Deltaproteobacteria	5289	1408450	0.697832	d__Bacteria;p__Desulfobacterota;c__Desulfobacteria;o__C00003060;f__C00003060;g__;s__	N/A	N/A	N/A	N/A	N/A	N/A	N/A	N/A	N/A	N/A	d__Bacteria;p__Desulfobacterota;c__Desulfobacteria;o__C00003060;f__C00003060;g__;s__	taxonomic classification fully defined by topology	classification based on placement in class-level tree	N/A	64.32	11	0.83052	N/A
bin.11	67.3	9.161	0.531	Deltaproteobacteria	4330	3069970	0.359378	d__Bacteria;p__Desulfobacterota;c__Syntrophobacteria;o__BM002;f__BM002;g__;s__	N/A	N/A	N/A	N/A	N/A	GCA_002899795.1	95	d__Bacteria;p__Desulfobacterota;c__Syntrophobacteria;o__BM002;f__BM002;g__BM002;s__BM002 sp002899795	77.6	0.17	d__Bacteria;p__Desulfobacterota;c__Syntrophobacteria;o__BM002;f__BM002;g__;s__	taxonomic classification defined by topology and ANI	classification based on placement in class-level tree	N/A	54.05	11	0.834532	Genome has more than 12.5% of markers with multiple hits
bin.28	66.61	0.495	0.524	Bacteria	3549	1710453	0.313149	d__Bacteria;p__Chloroflexota;c__Dehalococcoidia;o__Dehalococcoidales;f__JAHJRU01;g__JAHJRU01;s__	N/A	N/A	N/A	N/A	N/A	GCA_018830745.1	95	d__Bacteria;p__Chloroflexota;c__Dehalococcoidia;o__Dehalococcoidales;f__JAHJRU01;g__JAHJRU01;s__JAHJRU01 sp018830745	82.7	0.5	d__Bacteria;p__Chloroflexota;c__Dehalococcoidia;o__Dehalococcoidales;f__JAHJRU01;g__JAHJRU01;s__	taxonomic classification defined by topology and ANI	classification based on placement in class-level tree	N/A	64.97	11	0.949137	Genome not assigned to closest species as it falls outside its pre-defined ANI radius
bin.47	64.25	4.445	0.597	Bacteria	4411	2049940	0.297842	d__Bacteria;p__VGIX01;c__VGIX01;o__;f__;g__;s__	N/A	N/A	N/A	N/A	N/A	N/A	N/A	N/A	N/A	N/A	d__Bacteria;p__VGIX01;c__VGIX01;o__;f__;g__;s__	taxonomic novelty determined using RED	classification based on placement in class-level tree	N/A	43.55	11	0.419188	N/A
bin.35	61.56	2.564	0.475	Bacteria	11289	1762090	0.383445	d__Bacteria;p__Acidobacteriota;c__Aminicenantia;o__Aminicenantales;f__Aminicenantaceae;g__WTAW01;s__	N/A	N/A	N/A	N/A	N/A	GCA_016926925.1	95	d__Bacteria;p__Acidobacteriota;c__Aminicenantia;o__Aminicenantales;f__Aminicenantaceae;g__WTAW01;s__WTAW01 sp016926925	76.82	0.12	d__Bacteria;p__Acidobacteriota;c__Aminicenantia;o__Aminicenantales;f__Aminicenantaceae;g__WTAW01;s__	taxonomic classification defined by topology and ANI	classification based on placement in class-level tree	GCA_013139435.1, s__WTAW01 sp013139435, 95.0, 76.82, 0.06	57.07	11	0.902526	N/A
bin.48	61.33	1.869	0.335	Archaea	7378	1164223	0.427107	d__Archaea;p__Thermoproteota;c__Bathyarchaeia;o__B26-1;f__UBA233;g__AD8-1;s__	N/A	N/A	N/A	N/A	N/A	GCA_001273385.1	95	d__Archaea;p__Thermoproteota;c__Bathyarchaeia;o__B26-1;f__UBA233;g__AD8-1;s__AD8-1 sp001273385	77.48	0.28	d__Archaea;p__Thermoproteota;c__Bathyarchaeia;o__B26-1;f__UBA233;g__AD8-1;s__	taxonomic classification defined by topology and ANI	N/A	GCA_016649625.1, s__AD8-1 sp016649625, 95.0, 77.45, 0.21	53.82	11	0.952495	N/A
bin.3	60.12	0	0.564	Archaea	3009	659925	0.252201	d__Archaea;p__Micrarchaeota;c__Micrarchaeia;o__Anstonellales;f__Bilamarchaeaceae;g__CAILMQ01;s__	N/A	N/A	N/A	N/A	N/A	GCA_903835385.1	95	d__Archaea;p__Micrarchaeota;c__Micrarchaeia;o__Anstonellales;f__Bilamarchaeaceae;g__CAILMQ01;s__CAILMQ01 sp903835385	77.78	0.15	d__Archaea;p__Micrarchaeota;c__Micrarchaeia;o__Anstonellales;f__Bilamarchaeaceae;g__;s__	taxonomic classification defined by topology and ANI	N/A	N/A	49.53	11	0.855601	N/A
bin.24	57.35	1.98	0.506	Bacteria	8611	1677282	0.340878	d__Bacteria;p__Chloroflexota;c__Dehalococcoidia;o__GIF9;f__;g__;s__	N/A	N/A	N/A	N/A	N/A	N/A	N/A	N/A	N/A	N/A	d__Bacteria;p__Chloroflexota;c__Dehalococcoidia;o__GIF9;f__;g__;s__	taxonomic novelty determined using RED	classification based on placement in class-level tree	N/A	44.8	11	0.684181	N/A
bin.29	56.8	1.489	0.487	Bacteria	2959	4355681	0.300489	d__Bacteria;p__Poribacteria;c__DTPJ01;o__DTPJ01;f__WJIO01;g__;s__	N/A	N/A	N/A	N/A	N/A	GCA_014730235.1	95	d__Bacteria;p__Poribacteria;c__DTPJ01;o__DTPJ01;f__WJIO01;g__WJIO01;s__WJIO01 sp014730235	76.28	0.02	d__Bacteria;p__Poribacteria;c__DTPJ01;o__DTPJ01;f__WJIO01;g__;s__	taxonomic classification defined by topology and ANI	classification based on placement in class-level tree	N/A	36.44	11	0.722071	N/A
bin.50	56.23	2.58	0.462	Deltaproteobacteria	2089	2302477	0.247879	d__Bacteria;p__Desulfobacterota;c__WTBG01;o__CAIYCZ01;f__;g__;s__	N/A	N/A	N/A	N/A	N/A	N/A	N/A	N/A	N/A	N/A	d__Bacteria;p__Desulfobacterota;c__WTBG01;o__CAIYCZ01;f__;g__;s__	taxonomic novelty determined using RED	classification based on placement in class-level tree	N/A	46.58	11	0.70367	N/A
bin.45	55.34	6.188	0.33	Bacteria	7097	1616282	0.349013	d__Bacteria;p__Bacteroidota;c__Ignavibacteria;o__SJA-28;f__B-1AR;g__BS750m-G4;s__	N/A	N/A	N/A	N/A	N/A	GCA_016783945.1	95	d__Bacteria;p__Bacteroidota;c__Ignavibacteria;o__SJA-28;f__B-1AR;g__BS750m-G4;s__BS750m-G4 sp016783945	79.04	0.25	d__Bacteria;p__Bacteroidota;c__Ignavibacteria;o__SJA-28;f__B-1AR;g__BS750m-G4;s__	taxonomic classification defined by topology and ANI	classification based on placement in class-level tree	N/A	56.61	11	0.90813	N/A
bin.13	52.6	7.692	0.581	Bacteria	5206	4359402	0.329814	d__Bacteria;p__Gemmatimonadota;c__Gemmatimonadetes;o__Gemmatimonadales;f__GWC2-71-9;g__WVYX01;s__	N/A	N/A	N/A	N/A	N/A	GCA_011772755.1	95	d__Bacteria;p__Gemmatimonadota;c__Gemmatimonadetes;o__Gemmatimonadales;f__GWC2-71-9;g__WVYX01;s__WVYX01 sp011772755	75.83	0.02	d__Bacteria;p__Gemmatimonadota;c__Gemmatimonadetes;o__Gemmatimonadales;f__GWC2-71-9;g__WVYX01;s__	taxonomic classification defined by topology and ANI	classification based on placement in class-level tree	N/A	42.06	11	0.853897	N/A
bin.27	52.41	0.165	0.638	Bacteria	4804	531309	0.315125	d__Bacteria;p__Patescibacteria;c__Paceibacteria;o__2-02-FULL-40-12;f__GWA2-44-9;g__;s__	N/A	N/A	N/A	N/A	N/A	GCA_017992005.1	95	d__Bacteria;p__Patescibacteria;c__Paceibacteria;o__2-02-FULL-40-12;f__GWA2-44-9;g__JAGOPO01;s__JAGOPO01 sp017992005	83.44	0.02	d__Bacteria;p__Patescibacteria;c__Paceibacteria;o__2-02-FULL-40-12;f__GWA2-44-9;g__;s__	taxonomic classification defined by topology and ANI	classification based on placement in class-level tree	N/A	50.02	11	0.838784	N/A
bin.16	51.18	0.934	0.372	Archaea	22428	1814437	0.443474	d__Archaea;p__Asgardarchaeota;c__Sifarchaeia;o__Borrarchaeales;f__Borrarchaeaceae;g__Borrarchaeum;s__	N/A	N/A	N/A	N/A	N/A	N/A	N/A	N/A	N/A	N/A	d__Archaea;p__Asgardarchaeota;c__Sifarchaeia;o__Borrarchaeales;f__Borrarchaeaceae;g__Borrarchaeum;s__	taxonomic classification defined by topology and ANI	N/A	GCA_016840515.1, s__Borrarchaeum yapensis, 95.0, 87.33, 0.77; GCA_019057385.1, s__Borrarchaeum weybense, 95.0, 87.28, 0.81; GCA_016840645.1, s__Borrarchaeum sp016840645, 95.0, 86.85, 0.55; GCA_016294985.1, s__Borrarchaeum marinoarchaea, 95.0, 81.6, 0.37; GCA_016840315.1, s__Borrarchaeum sp016840315, 95.0, 81.15, 0.39	32.38	11	0.947811	Genome not assigned to closest species as it falls outside its pre-defined ANI radius
bin.12	51.17	5.403	0.379	Archaea	1968	1206122	0.285885	d__Archaea;p__Asgardarchaeota;c__LC30;o__;f__;g__;s__	N/A	N/A	N/A	N/A	N/A	N/A	N/A	N/A	N/A	N/A	d__Archaea;p__Asgardarchaeota;c__;o__;f__;g__;s__	taxonomic novelty determined using RED	N/A	N/A	44.42	11	0.310742	N/A
bin.5	50.53	4	0.504	Spirochaetia	16190	1758929	0.392597	d__Bacteria;p__Spirochaetota;c__B62-G9;o__B62-G9;f__B62-G9;g__;s__	N/A	N/A	N/A	N/A	N/A	N/A	N/A	N/A	N/A	N/A	d__Bacteria;p__Spirochaetota;c__B62-G9;o__B62-G9;f__B62-G9;g__;s__	taxonomic classification fully defined by topology	classification based on placement in class-level tree	N/A	45.99	11	0.735348	N/A
bin.6	50.09	4.43	0.364	Euryarchaeota	6211	3489739	0.352117	d__Archaea;p__Thermoplasmatota;c__Thermoplasmata;o__;f__;g__;s__	N/A	N/A	N/A	N/A	N/A	N/A	N/A	N/A	N/A	N/A	d__Archaea;p__Thermoplasmatota;c__Thermoplasmata;o__;f__;g__;s__	taxonomic novelty determined using RED	N/A	N/A	53.14	11	0.411537	N/A

## Sheet: ST3_metabolic output community
Category	Function	Gene.abbreviation	Gene.name	Hmm.file	Corresponding.KO	Reaction	Substrate	Product	Hmm.detecting.threshold	bin.1	bin.1.Hit.numbers	bin.1.Hits	bin.10	bin.10.Hit.numbers	bin.10.Hits	bin.11	bin.11.Hit.numbers	bin.11.Hits	bin.12	bin.12.Hit.numbers	bin.12.Hits	bin.13	bin.13.Hit.numbers	bin.13.Hits	bin.14	bin.14.Hit.numbers	bin.14.Hits	bin.15	bin.15.Hit.numbers	bin.15.Hits	bin.16	bin.16.Hit.numbers	bin.16.Hits	bin.17	bin.17.Hit.numbers	bin.17.Hits	bin.18	bin.18.Hit.numbers	bin.18.Hits	bin.19	bin.19.Hit.numbers	bin.19.Hits	bin.2	bin.2.Hit.numbers	bin.2.Hits	bin.20	bin.20.Hit.numbers	bin.20.Hits	bin.21
Amino acid utilization	4-aminobutyrate aminotransferase and related aminotransferases	4-aminobutyrate aminotransferase and related aminotransferases	4-aminobutyrate aminotransferase and related aminotransferases	K00823.hmm, K07250.hmm, K13524.hmm, K14268.hmm, K03918.hmm	K00823, K07250, K13524, K14268, K03918	4-aminobutanoate + 2-oxoglutarate = succinate semialdehyde + L-glutamate [RN:R01648]	4-aminobutanoate; 2-oxoglutarate	succinate semialdehyde; L-glutamate	609.33|domain, 639.10|domain, 436.80|full, 825.23|full, 369.10|full	Absent	0	None;None;None;None;None	Absent	0	None;None;None;None;None	Absent	0	None;None;None;None;None	Absent	0	None;None;None;None;None	Absent	0	None;None;None;None;None	Absent	0	None;None;None;None;None	Absent	0	None;None;None;None;None	Absent	0	None;None;None;None;None	Absent	0	None;None;None;None;None	Present	1	None;None;None;None;k141_675707_12	Absent	0	None;None;None;None;None	Present	1	k141_961311_273;None;None;None;None	Absent	0	None;None;None;None;None	Present
Amino acid utilization	Aminotransferase class I and II	aminotransferase class I and II	aminotransferase class I and II	K05825.hmm	K05825	L-2-aminoadipate + 2-oxoglutarate = 2-oxoadipate + L-glutamate [RN:R01939]	L-2-aminoadipate; 2-oxoglutarate	2-oxoadipate; L-glutamate	392.87|domain	Absent	0	None	Present	2	k141_1690082_9,k141_1853027_3	Absent	0	None	Absent	0	None	Absent	0	None	Absent	0	None	Present	2	k141_643419_7,k141_1924724_1	Absent	0	None	Absent	0	None	Present	2	k141_2462284_17,k141_1977512_14	Absent	0	None	Present	4	k141_2059763_84,k141_1033174_73,k141_961311_250,k141_2364060_12	Absent	0	None	Present
Amino acid utilization	Phosphoserine aminotransferase	phosphoserine aminotransferase	phosphoserine aminotransferase	K00831.hmm	K00831	O-phospho-L-serine + 2-oxoglutarate = 3-phosphooxypyruvate + L-glutamate [RN:R04173]; 4-phosphooxy-L-threonine + 2-oxoglutarate = (3R)-3-hydroxy-2-oxo-4-phosphooxybutanoate + L-glutamate [RN:R05085]	O-phospho-L-serine; 2-oxoglutarate; 4-phosphooxy-L-threonine	3-phosphooxypyruvate; L-glutamate; (3R)-3-hydroxy-2-oxo-4-phosphooxybutanoate	137.97|full	Present	1	k141_2447429_336	Absent	0	None	Present	1	k141_2307587_9	Absent	0	None	Absent	0	None	Absent	0	None	Absent	0	None	Absent	0	None	Present	1	k141_613632_16	Absent	0	None	Present	1	k141_573507_4	Present	1	k141_2161530_19	Absent	0	None	Present
Amino acid utilization	Ornithine/acetylornithine aminotransferase	ornithine/acetylornithine aminotransferase	ornithine/acetylornithine aminotransferase	K00819.hmm, K00821.hmm, K05830.hmm, K00840.hmm	K00819, K00821, K05830, K00840	L-ornithine + a 2-oxo carboxylate = L-glutamate 5-semialdehyde + an L-amino acid [RN:R01343]	L-ornithine; 2-oxo carboxylate	L-glutamate 5-semialdehyde; L-amino acid	490.03|full, 483.83|domain, 505.00|domain, 704.00|domain	Present	1	k141_330190_43;None;None;None	Present	3	None;k141_2488718_15,k141_2488718_10;k141_2488718_10;None	Present	2	k141_292407_4;k141_2398882_4;None;None	Absent	0	None;None;None;None	Absent	0	None;None;None;None	Absent	0	None;None;None;None	Present	1	None;k141_1752506_3;None;None	Present	2	None;k141_948800_17;k141_948800_17;None	Present	1	None;k141_1915061_14;None;None	Absent	0	None;None;None;None	Present	1	None;k141_1439939_8;None;None	Present	1	k141_2111459_18;None;None;None	Present	1	None;k141_420672_150;None;None	Absent
Amino acid utilization	Branched-chain amino acid aminotransferase/4-amino-4-deoxychorismate lyase	branched-chain amino acid aminotransferase/4-amino-4-deoxychorismate lyase	branched-chain amino acid aminotransferase/4-amino-4-deoxychorismate lyase	K00826.hmm, K02619.hmm, K03342.hmm	K00826, K02619, K03342	L-leucine + 2-oxoglutarate = 4-methyl-2-oxopentanoate + L-glutamate [RN:R01090]	L-leucine; 2-oxoglutarate	4-methyl-2-oxopentanoate; L-glutamate	188.77|full, 187.00|full, 522.93|full	Present	2	k141_926894_296,k141_1428802_117;None;None	Present	2	k141_359717_42,k141_1726342_1;None;None	Present	2	k141_20937_1,k141_2221257_2;None;None	Present	1	k141_898711_3;None;None	Absent	0	None;None;None	Present	3	k141_1974345_35,k141_2179312_26;k141_2179312_26;None	Present	3	k141_2514154_6,k141_1000056_5;k141_1000056_5;None	Present	1	k141_1548364_1;None;None	Present	2	k141_2335630_6;k141_2428165_11;None	Present	3	k141_1526998_18,k141_1977512_15,k141_28592_3;None;None	Present	2	k141_1176474_54;None;k141_1824350_26	Present	3	k141_1139391_25,k141_1961850_34,k141_2175075_24;None;None	Present	1	k141_309342_33;None;None	Present
Amino acid utilization	Aspartate/tyrosine/aromatic aminotransferase	aspartate/tyrosine/aromatic aminotransferase	aspartate/tyrosine/aromatic aminotransferase	K00812.hmm, K00813.hmm, K11358.hmm, K00832.hmm	K00812, K00813, K11358, K00832	L-aspartate + 2-oxoglutarate = oxaloacetate + L-glutamate [RN:R00355]	L-aspartate; 2-oxoglutarate	oxaloacetate; L-glutamate	464.33|full, 530.40|full, 342.60|full, 553.10|full	Present	1	k141_1428802_54;None;None;None	Present	3	k141_1811445_7,k141_202249_2,k141_1570208_12;None;None;None	Present	2	k141_734740_1;None;k141_2073021_5;None	Absent	0	None;None;None;None	Present	1	None;None;k141_1051563_3;None	Present	1	None;None;k141_1590515_47;None	Absent	0	None;None;None;None	Absent	0	None;None;None;None	Present	1	k141_1777661_2;None;None;None	Present	1	k141_2256110_10;None;None;None	Present	1	k141_1561554_12;None;None;None	Present	2	k141_2106332_6,k141_414628_17;None;None;None	Present	1	None;None;k141_1866130_6;None	Absent
Amino acid utilization	Histidinol-phosphate/aromatic aminotransferase	histidinol-phosphate/aromatic aminotransferase	histidinol-phosphate/aromatic aminotransferase	K00817.hmm	K00817	L-histidinol phosphate + 2-oxoglutarate = 3-(imidazol-4-yl)-2-oxopropyl phosphate + L-glutamate [RN:R03243]	L-histidinol phosphate; 2-oxoglutarate	3-(imidazol-4-yl)-2-oxopropyl phosphate; L-glutamate	289.63|full	Present	2	k141_1428802_155,k141_823663_61	Present	1	k141_1894171_6	Present	1	k141_781675_1	Present	1	k141_2304992_2	Absent	0	None	Present	1	k141_97415_42	Absent	0	None	Absent	0	None	Present	1	k141_613632_13	Present	3	k141_2523928_7,k141_685845_18,k141_685845_19	Present	1	k141_2308538_47	Present	1	k141_2042533_122	Present	1	k141_713321_64	Present
Amino acid utilization	Serine-pyruvate aminotransferase/archaeal aspartate aminotransferase	serine-pyruvate aminotransferase/archaeal aspartate aminotransferase	serine-pyruvate aminotransferase/archaeal aspartate aminotransferase	K00830.hmm	K00830	L-alanine + glyoxylate = pyruvate + glycine [RN:R00369]	L-alanine; glyoxylate	pyruvate; glycine	418.23|domain	Absent	0	None	Present	1	k141_1461457_60	Absent	0	None	Present	1	k141_1802181_2	Absent	0	None	Absent	0	None	Absent	0	None	Absent	0	None	Absent	0	None	Present	2	k141_200035_5,k141_112467_2	Absent	0	None	Present	1	k141_2435334_18	Absent	0	None	Present
Aromatics degradation	Protocatechuate/Catechol degradation	catA	catechol 1,2-dioxygenase	K03381.hmm	K03381	catechol + O2 = cis,cis-muconate [RN:R00817]	catechol; O2	cis,cis-muconate	343.50|domain	Absent	0	None	Absent	0	None	Absent	0	None	Absent	0	None	Absent	0	None	Absent	0	None	Absent	0	None	Absent	0	None	Absent	0	None	Absent	0	None	Absent	0	None	Absent	0	None	Absent	0	None	Absent
Aromatics degradation	Phenol => Benzoyl-CoA	ubiX	flavin prenyltransferase	K03186.hmm	K03186	dimethylallyl phosphate + FMNH2 = prenylated FMNH2 + phosphate [RN:R11225]	dimethylallyl phosphate; FMNH2	prenylated FMNH2; phosphate	125.70|full	Absent	0	None	Absent	0	None	Present	1	k141_622358_3	Present	1	k141_1985019_2	Absent	0	None	Present	1	k141_1011431_69	Absent	0	None	Absent	0	None	Present	1	k141_1413246_24	Absent	0	None	Present	2	k141_2196265_5,k141_209632_9	Absent	0	None	Absent	0	None	Absent
Aromatics degradation	Phenol => Benzoyl-CoA	bsdC	vanillate/4-hydroxybenzoate decarboxylase subunit C	K01612.hmm	K01612	4-hydroxybenzoate = phenol + CO2 [RN:R01238]	4-hydroxybenzoate	phenol; CO2	574.80|full	Absent	0	None	Absent	0	None	Absent	0	None	Absent	0	None	Absent	0	None	Absent	0	None	Absent	0	None	Absent	0	None	Absent	0	None	Absent	0	None	Absent	0	None	Absent	0	None	Absent	0	None	Absent
Aromatics degradation	Benzoyl-CoA reduction	bcrC	benzoyl-CoA reductase subunit C	K04112.hmm	K04112	cyclohexa-1,5-diene-1-carbonyl-CoA + oxidized ferredoxin + 2 ADP + 2 phosphate = benzoyl-CoA + reduced ferredoxin + 2 ATP + 2 H2O [RN:R02451]	cyclohexa-1,5-diene-1-carbonyl-CoA; oxidized ferredoxin; ADP; phosphate	benzoyl-CoA; reduced ferredoxin; ATP; H2O	370.00|full	Absent	0	None	Absent	0	None	Absent	0	None	Absent	0	None	Absent	0	None	Absent	0	None	Absent	0	None	Absent	0	None	Absent	0	None	Absent	0	None	Absent	0	None	Absent	0	None	Absent	0	None	Absent
Aromatics degradation	Benzoyl-CoA reduction	bcrB	benzoyl-CoA reductase subunit B	K04113.hmm	K04113	cyclohexa-1,5-diene-1-carbonyl-CoA + oxidized ferredoxin + 2 ADP + 2 phosphate = benzoyl-CoA + reduced ferredoxin + 2 ATP + 2 H2O [RN:R02451]	cyclohexa-1,5-diene-1-carbonyl-CoA; oxidized ferredoxin; ADP; phosphate	benzoyl-CoA; reduced ferredoxin; ATP; H2O	317.33|full	Absent	0	None	Absent	0	None	Absent	0	None	Absent	0	None	Absent	0	None	Absent	0	None	Absent	0	None	Absent	0	None	Absent	0	None	Absent	0	None	Absent	0	None	Absent	0	None	Absent	0	None	Absent
Aromatics degradation	Benzoyl-CoA reduction	bcrA	benzoyl-CoA reductase subunit A	K04114.hmm	K04114	cyclohexa-1,5-diene-1-carbonyl-CoA + oxidized ferredoxin + 2 ADP + 2 phosphate = benzoyl-CoA + reduced ferredoxin + 2 ATP + 2 H2O [RN:R02451]	cyclohexa-1,5-diene-1-carbonyl-CoA; oxidized ferredoxin; ADP; phosphate	benzoyl-CoA; reduced ferredoxin; ATP; H2O	396.30|full	Absent	0	None	Absent	0	None	Absent	0	None	Absent	0	None	Absent	0	None	Absent	0	None	Absent	0	None	Absent	0	None	Absent	0	None	Absent	0	None	Absent	0	None	Absent	0	None	Absent	0	None	Absent
Aromatics degradation	Benzoyl-CoA reduction	bcrD	benzoyl-CoA reductase subunit D	K04115.hmm	K04115	cyclohexa-1,5-diene-1-carbonyl-CoA + oxidized ferredoxin + 2 ADP + 2 phosphate = benzoyl-CoA + reduced ferredoxin + 2 ATP + 2 H2O [RN:R02451]	cyclohexa-1,5-diene-1-carbonyl-CoA; oxidized ferredoxin; ADP; phosphate	benzoyl-CoA; reduced ferredoxin; ATP; H2O	296.30|full	Absent	0	None	Absent	0	None	Absent	0	None	Absent	0	None	Absent	0	None	Absent	0	None	Absent	0	None	Present	1	k141_2196096_2	Absent	0	None	Absent	0	None	Absent	0	None	Absent	0	None	Absent	0	None	Absent
As cycling	Dissimilatory arsenate reduction	arrA	dissimilatory arsenate reductase	arrA.hmm	N/A	arsenate reduction	arsenate	arsenite	175|full	Absent	0	None	Absent	0	None	Absent	0	None	Absent	0	None	Absent	0	None	Absent	0	None	Absent	0	None	Absent	0	None	Absent	0	None	Absent	0	None	Absent	0	None	Absent	0	None	Absent	0	None	Absent
As cycling	Arsenate reduction for detoxification	arsC (grx)	arsenate reductase (glutaredoxin)	arsC_glut.hmm	K00537	arsenate + glutaredoxin = arsenite + glutaredoxin disulfide + H2O [RN:R05747]	arsenate; glutaredoxin	arsenite; glutaredoxin disulfide; H2O	80|full	Absent	0	None	Absent	0	None	Absent	0	None	Absent	0	None	Absent	0	None	Absent	0	None	Absent	0	None	Absent	0	None	Absent	0	None	Present	1	k141_1961508_4	Absent	0	None	Absent	0	None	Absent	0	None	Absent
As cycling	Arsenate reduction for detoxification	arsC (trx)	arsenate reductase (thioredoxin)	arsC_thio.hmm	K03741	arsenate + thioredoxin = arsenite + thioredoxin disulfide + H2O [RN:R10927]	arsenate; thioredoxin	arsenite; thioredoxin disulfide; H2O	172|full	Absent	0	None	Absent	0	None	Absent	0	None	Absent	0	None	Absent	0	None	Absent	0	None	Absent	0	None	Absent	0	None	Absent	0	None	Absent	0	None	Absent	0	None	Absent	0	None	Absent	0	None	Absent
As cycling	Arsenite oxidation for energy metabolism	arxA	arsenite oxidase (molybdopterin subunit)	arxA.hmm	N/A	arsenite oxidation coupled with oxygen or nirate reduction	arsenite	arsenate	600|full	Absent	0	None	Absent	0	None	Absent	0	None	Absent	0	None	Absent	0	None	Absent	0	None	Absent	0	None	Absent	0	None	Absent	0	None	Absent	0	None	Absent	0	None	Absent	0	None	Absent	0	None	Absent
As cycling	Arsenite oxidation for detoxification and energy metabolism	aioA	arsenite oxidase large subunit	aioA.hmm	K08356	arsenite + H2O + 2 oxidized cytochrome c = arsenate + 2 reduced cytochrome c + 2 H+ [RN:R09787]	arsenite; H2O; oxidized cytochrome c	arsenate; reduced cytochrome c; H+	800|full	Absent	0	None	Absent	0	None	Absent	0	None	Absent	0	None	Absent	0	None	Absent	0	None	Absent	0	None	Absent	0	None	Absent	0	None	Absent	0	None	Absent	0	None	Absent	0	None	Absent	0	None	Absent
As cycling	Arsenite methylation	arsM	arsenite methyltransferase	arsM.hmm	K07755	2 S-adenosyl-L-methionine + arsenic triglutathione + 2 thioredoxin + H2O = S-adenosyl-L-homocysteine + dimethylarsinous acid + 3 glutathione + 2 thioredoxin disulfide [RN:R12918]	S-adenosyl-L-methionine; arsenic triglutathione; thioredoxin	S-adenosyl-L-homocysteine; dimethylarsinous acid; glutathione; thioredoxin disulfide	200|full	Present	1	k141_1699026_120	Present	1	k141_1642242_5	Present	2	k141_247318_2,k141_1688444_2	Absent	0	None	Present	1	k141_1730450_2	Absent	0	None	Present	2	k141_1759416_5,k141_1147345_7	Absent	0	None	Absent	0	None	Present	1	k141_2395238_16	Present	1	k141_838824_3	Present	1	k141_2175075_103	Present	1	k141_1939344_22	Absent
C1 metabolism	Methanol oxidation	mxaF	methanol dehydrogenase (cytochrome c) subunit 1	methanol_dehydrogenase_pqq_xoxF_mxaF.hmm	K14028	a primary alcohol + 2 ferricytochrome cL = an aldehyde + 2 ferrocytochrome cL + 2 H+ [RN:R10713]	primary alcohol; ferricytochrome cL	aldehyde; ferrocytochrome cL; H+	400|full	Absent	0	None	Absent	0	None	Absent	0	None	Absent	0	None	Absent	0	None	Absent	0	None	Absent	0	None	Absent	0	None	Absent	0	None	Absent	0	None	Absent	0	None	Absent	0	None	Absent	0	None	Absent
C1 metabolism	Methanol oxidation	mdh	methanol dehydrogenase	TIGR04266.hmm	K00093	methanol + NAD+ = formaldehyde + NADH + H+ [RN:R00605]	methanol; NAD+	formaldehyde; NADH; H+	400.00|full	Absent	0	None	Absent	0	None	Absent	0	None	Absent	0	None	Absent	0	None	Absent	0	None	Absent	0	None	Absent	0	None	Absent	0	None	Absent	0	None	Absent	0	None	Absent	0	None	Absent	0	None	Absent
C1 metabolism	Methyl amine -> formaldehyde	mauA	methylamine dehydrogenase light chain	TIGR02659.hmm	K15228	methylamine + H2O + 2 amicyanin = formaldehyde + NH3 + 2 reduced amicyanin [RN:R00606]	methylamine; H2O; amicyanin	formaldehyde; NH3; reduced amicyanin	85.80|full	Absent	0	None	Absent	0	None	Absent	0	None	Absent	0	None	Absent	0	None	Absent	0	None	Absent	0	None	Absent	0	None	Absent	0	None	Absent	0	None	Absent	0	None	Absent	0	None	Absent	0	None	Absent
C1 metabolism	Methyl amine -> formaldehyde	mauB	methylamine dehydrogenase heavy chain	TIGR02658.hmm	K15229	methylamine + H2O + 2 amicyanin = formaldehyde + NH3 + 2 reduced amicyanin [RN:R00606]	methylamine; H2O; amicyanin	formaldehyde; NH3; reduced amicyanin	90.50|full	Absent	0	None	Absent	0	None	Absent	0	None	Absent	0	None	Absent	0	None	Absent	0	None	Absent	0	None	Absent	0	None	Absent	0	None	Absent	0	None	Absent	0	None	Absent	0	None	Absent	0	None	Absent
C1 metabolism	Formaldehyde oxidation	fdhA	glutathione-independent formaldehyde dehydrogenase	TIGR02819.hmm	K00148	formaldehyde + NAD+ + H2O = formate + NADH + 2 H+ [RN:R00604]	formaldehyde; NAD+; H2O	formate; NADH; H+	425.15|full	Absent	0	None	Absent	0	None	Absent	0	None	Absent	0	None	Absent	0	None	Absent	0	None	Absent	0	None	Absent	0	None	Absent	0	None	Absent	0	None	Absent	0	None	Absent	0	None	Absent	0	None	Absent
C1 metabolism	Formaldehyde oxidation	fghA	S-formylglutathione hydrolase	TIGR02821.hmm	K01070	S-formylglutathione + H2O = glutathione + formate [RN:R00527]	S-formylglutathione; H2O	glutathione; formate	131.95|full	Absent	0	None	Absent	0	None	Absent	0	None	Absent	0	None	Absent	0	None	Absent	0	None	Absent	0	None	Absent	0	None	Absent	0	None	Absent	0	None	Absent	0	None	Absent	0	None	Absent	0	None	Absent
C1 metabolism	Formaldehyde oxidation	frmA	S-(hydroxymethyl)glutathione dehydrogenase / alcohol dehydrogenase	TIGR02818.hmm	K00121	S-(hydroxymethyl)glutathione + NAD(P)+ = S-formylglutathione + NAD(P)H + H+ [RN:R06983 R07140]	S-(hydroxymethyl)glutathione; NAD+; NADP+	S-formylglutathione; NADH; NADPH; H+	509.55|full	Absent	0	None	Absent	0	None	Absent	0	None	Absent	0	None	Absent	0	None	Absent	0	None	Absent	0	None	Absent	0	None	Absent	0	None	Absent	0	None	Absent	0	None	Absent	0	None	Absent	0	None	Absent
C1 metabolism	Formaldehyde oxidation	mycoS_dep_FDH	S-(hydroxymethyl)mycothiol dehydrogenase	TIGR03451.hmm	K00153	S-(hydroxymethyl)mycothiol + NAD+ = S-formylmycothiol + NADH + H+ [RN:R09129]	S-(hydroxymethyl)mycothiol; NAD+	S-formylmycothiol; NADH; H+	512.15|full	Absent	0	None	Absent	0	None	Absent	0	None	Absent	0	None	Absent	0	None	Absent	0	None	Absent	0	None	Absent	0	None	Absent	0	None	Absent	0	None	Absent	0	None	Absent	0	None	Absent	0	None	Absent
C1 metabolism	Formaldehyde oxidation	fae	5,6,7,8-tetrahydromethanopterin hydro-lyase	TIGR03126.hmm	K10713	5,6,7,8-tetrahydromethanopterin + formaldehyde = 5,10-methylenetetrahydromethanopterin + H2O [RN:R08058]	5,6,7,8-tetrahydromethanopterin; formaldehyde	5,10-methylenetetrahydromethanopterin; H2O	31.15|full	Absent	0	None	Absent	0	None	Absent	0	None	Absent	0	None	Absent	0	None	Absent	0	None	Absent	0	None	Present	2	k141_2224525_3,k141_1457513_1	Absent	0	None	Absent	0	None	Absent	0	None	Absent	0	None	Absent	0	None	Absent
C1 metabolism	Formate oxidation	fdoG	formate dehydrogenase major subunit	K00123.hmm	K00123	formate + NAD+ = CO2 + NADH [RN:R00519]	formate; NAD+ [CPD:C00003]	CO2; NADH	841.13|full	Absent	0	None	Absent	0	None	Absent	0	None	Absent	0	None	Present	1	k141_902410_3	Present	1	k141_427212_36	Absent	0	None	Absent	0	None	Absent	0	None	Absent	0	None	Absent	0	None	Absent	0	None	Absent	0	None	Absent
C1 metabolism	Formate oxidation	fdwB	formate dehydrogenase beta subunit	K22515.hmm	K22515	formate + NAD+ = CO2 + NADH [RN:R00519]	formate; NAD+ [CPD:C00003]	CO2; NADH	555.20|domain	Absent	0	None	Absent	0	None	Absent	0	None	Absent	0	None	Absent	0	None	Absent	0	None	Absent	0	None	Absent	0	None	Absent	0	None	Absent	0	None	Absent	0	None	Absent	0	None	Absent	0	None	Absent
C1 metabolism	Formate oxidation	fdoH	formate dehydrogenase iron-sulfur subunit	K00124.hmm	K00124	formate + NAD+ = CO2 + NADH [RN:R00519]	formate; NAD+ [CPD:C00003]	CO2; NADH	169.00|domain	Absent	0	None	Present	1	k141_1800768_14	Absent	0	None	Absent	0	None	Present	1	k141_560059_3	Present	1	k141_1752543_42	Absent	0	None	Absent	0	None	Absent	0	None	Present	3	k141_932541_6,k141_342845_7,k141_1733069_22	Absent	0	None	Absent	0	None	Absent	0	None	Absent
C1 metabolism	Formate oxidation	fdhA	formate dehydrogenase (coenzyme F420) alpha subunit	K22516.hmm	K22516	formate + oxidized coenzyme F420 = CO2 + reduced coenzyme F420 [RN:R10797]	formate; oxidized coenzyme F420	CO2; reduced coenzyme F420	937.40|full	Absent	0	None	Absent	0	None	Absent	0	None	Absent	0	None	Absent	0	None	Absent	0	None	Absent	0	None	Absent	0	None	Absent	0	None	Absent	0	None	Absent	0	None	Absent	0	None	Absent	0	None	Absent
C1 metabolism	Formate oxidation	fdhB	formate dehydrogenase (coenzyme F420) beta subunit	K00125.hmm	K00125	formate + oxidized coenzyme F420 = CO2 + reduced coenzyme F420 [RN:R10797]	formate; oxidized coenzyme F420	CO2; reduced coenzyme F420	209.97|full	Present	1	k141_926894_7	Absent	0	None	Present	2	k141_1315720_2,k141_2238684_1	Absent	0	None	Absent	0	None	Present	2	k141_1178543_70,k141_1705981_4	Present	2	k141_1806344_1,k141_218115_4	Present	1	k141_359589_12	Absent	0	None	Absent	0	None	Absent	0	None	Present	1	k141_961311_35	Absent	0	None	Absent
C1 metabolism	Aerobic CO oxidation	coxS	aerobic carbon-monoxide dehydrogenase small subunit	K03518.hmm	K03518	CO + a quinone + H2O = CO2 + a quinol [RN:R11168]	CO; quinone; H2O	CO2; quinol	242.00|domain	Present	3	k141_823663_55,k141_1428802_165,k141_907767_51	Absent	0	None	Absent	0	None	Absent	0	None	Present	1	k141_1188985_2	Absent	0	None	Absent	0	None	Absent	0	None	Absent	0	None	Present	3	k141_975539_5,k141_1467976_12,k141_1775189_13	Present	9	k141_264008_2,k141_2500822_37,k141_1913515_2,k141_1311202_35,k141_213336_2,k141_2453225_10,k141_1994604_16,k141_2335906_5,k141_212725_11	Present	1	k141_2530301_198	Present	1	k141_420672_108	Present
C1 metabolism	Aerobic CO oxidation	coxM	aerobic carbon-monoxide dehydrogenase medium subunit	K03519.hmm	K03519	CO + a quinone + H2O = CO2 + a quinol [RN:R11168]	CO; quinone; H2O	CO2; quinol	272.50|domain	Present	1	k141_2447429_164	Absent	0	None	Absent	0	None	Absent	0	None	Present	1	k141_1188985_3	Absent	0	None	Absent	0	None	Absent	0	None	Absent	0	None	Present	2	k141_975539_6,k141_1467976_13	Present	6	k141_2500822_27,k141_212725_12,k141_1913515_3,k141_2500822_36,k141_1403672_77,k141_2453225_11	Absent	0	None	Present	1	k141_420672_107	Present
C1 metabolism	Aerobic CO oxidation	coxL	aerobic carbon-monoxide dehydrogenase large subunit	K03520.hmm	K03520	CO + a quinone + H2O = CO2 + a quinol [RN:R11168]	CO; quinone; H2O	CO2; quinol	846.90|full	Absent	0	None	Absent	0	None	Absent	0	None	Absent	0	None	Absent	0	None	Absent	0	None	Absent	0	None	Absent	0	None	Absent	0	None	Absent	0	None	Absent	0	None	Absent	0	None	Absent	0	None	Present
Carbon fixation	CBB cycle - Rubisco	Form I	Form I RuBisCO large subunit	rubisco_form_I.hmm	K01601	2 3-phospho-D-glycerate + 2 H+ = D-ribulose 1,5-bisphosphate + CO2 + H2O [RN:R00024]	3-phospho-D-glycerate; H+	D-ribulose 1,5-bisphosphate; CO2; H2O	500|full	Absent	0	None	Absent	0	None	Absent	0	None	Absent	0	None	Absent	0	None	Absent	0	None	Absent	0	None	Absent	0	None	Present	1	k141_2458323_6	Absent	0	None	Absent	0	None	Absent	0	None	Absent	0	None	Absent
Carbon fixation	CBB cycle - Rubisco	Form II	Form II RuBisCO large subunit	rubisco_form_II.hmm	K01601	2 3-phospho-D-glycerate + 2 H+ = D-ribulose 1,5-bisphosphate + CO2 + H2O [RN:R00024]	3-phospho-D-glycerate; H+	D-ribulose 1,5-bisphosphate; CO2; H2O	500|full	Absent	0	None	Absent	0	None	Absent	0	None	Absent	0	None	Absent	0	None	Absent	0	None	Absent	0	None	Absent	0	None	Absent	0	None	Absent	0	None	Absent	0	None	Absent	0	None	Absent	0	None	Absent
Carbon fixation	3 Hydroxypropionate cycle	K14469	propionyl-CoA synthase	K14469.hmm	K14469	3-Hydroxypropionyl-CoA = Propenoyl-CoA + H2O [RN:R03045]	3-Hydroxypropionyl-CoA	Propenoyl-CoA	2774.67|full	Absent	0	None	Absent	0	None	Absent	0	None	Absent	0	None	Absent	0	None	Absent	0	None	Absent	0	None	Absent	0	None	Absent	0	None	Absent	0	None	Absent	0	None	Absent	0	None	Absent	0	None	Absent
Carbon fixation	3 Hydroxypropionate cycle	mcr	malonyl-CoA reductase / 3-hydroxypropionate dehydrogenase (NADP+)	K14468.hmm	K14468	3-hydroxypropanoate + NADP+ = malonate semialdehyde + NADPH + H+ [RN:R09289]	3-hydroxypropanoate; NADP+	malonate semialdehyde; NADPH; H+	1652.50|full	Absent	0	None	Absent	0	None	Absent	0	None	Absent	0	None	Absent	0	None	Absent	0	None	Absent	0	None	Absent	0	None	Absent	0	None	Absent	0	None	Absent	0	None	Absent	0	None	Absent	0	None	Absent
Carbon fixation	3HP/4HB	K14466	4-hydroxybutyrate---CoA ligase (ADP-forming)	K14466.hmm	K14466	ATP + 4-hydroxybutanoate + CoA = AMP + diphosphate + 4-hydroxybutanoyl-CoA [RN:R09279]	ATP; 4-hydroxybutanoate; CoA	AMP; diphosphate; 4-hydroxybutanoyl-CoA	914.07|full	Absent	0	None	Absent	0	None	Absent	0	None	Absent	0	None	Absent	0	None	Absent	0	None	Absent	0	None	Absent	0	None	Absent	0	None	Absent	0	None	Absent	0	None	Absent	0	None	Absent	0	None	Absent
Carbon fixation	3HP/4HB or DC/4-HB	K18861	4-hydroxybutyrate---CoA ligase (ADP-forming)	K18861.hmm	K18861	ATP + 4-hydroxybutanoate + CoA = AMP + diphosphate + 4-hydroxybutanoyl-CoA [RN:R09279]	ATP; 4-hydroxybutanoate; CoA	AMP; diphosphate; 4-hydroxybutanoyl-CoA	946.67|full	Absent	0	None	Absent	0	None	Absent	0	None	Absent	0	None	Absent	0	None	Absent	0	None	Absent	0	None	Absent	0	None	Absent	0	None	Absent	0	None	Absent	0	None	Absent	0	None	Absent	0	None	Absent
Carbon fixation	DC/4-HB	4hbl	4-hydroxybutyrate---CoA ligase (ADP-forming)	K14467.hmm	K14467	ATP + 4-hydroxybutanoate + CoA = AMP + diphosphate + 4-hydroxybutanoyl-CoA [RN:R09279]	ATP; 4-hydroxybutanoate; CoA	AMP; diphosphate; 4-hydroxybutanoyl-CoA	1019.33|domain	Absent	0	None	Absent	0	None	Absent	0	None	Absent	0	None	Absent	0	None	Absent	0	None	Absent	0	None	Absent	0	None	Absent	0	None	Absent	0	None	Absent	0	None	Absent	0	None	Absent	0	None	Absent
Carbon fixation	Wood Ljungdahl pathway	cdhD	acetyl-CoA decarbonylase/synthase, CODH/ACS complex subunit delta	K00194.hmm	K00194	a [methyl-Co(III) corrinoid Fe-S protein] + tetrahydrosarcinapterin = a [Co(I) corrinoid Fe-S protein] + 5-methyltetrahydrosarcinapterin [RN:R10385]	[methyl-Co(III) corrinoid Fe-S protein]; tetrahydrosarcinapterin	[Co(I) corrinoid Fe-S protein]; 5-methyltetrahydrosarcinapterin	344.50|full	Present	1	k141_652819_121	Present	1	k141_354885_8	Present	1	k141_25523_2	Present	1	k141_1592824_2	Absent	0	None	Present	1	k141_1752543_52	Present	1	k141_567079_2	Present	1	k141_359589_4	Absent	0	None	Absent	0	None	Present	1	k141_469014_47	Present	1	k141_1269418_80	Present	1	k141_1506749_139	Present
Carbon fixation	Wood Ljungdahl pathway	cdhE	acetyl-CoA decarbonylase/synthase, CODH/ACS complex subunit gamma	K00197.hmm	K00197	a [methyl-Co(III) corrinoid Fe-S protein] + tetrahydrosarcinapterin = a [Co(I) corrinoid Fe-S protein] + 5-methyltetrahydrosarcinapterin [RN:R10385]	[methyl-Co(III) corrinoid Fe-S protein]; tetrahydrosarcinapterin	[Co(I) corrinoid Fe-S protein]; 5-methyltetrahydrosarcinapterin	361.33|full	Present	1	k141_652819_120	Present	1	k141_354885_9	Present	1	k141_200250_1	Absent	0	None	Absent	0	None	Present	1	k141_1752543_49	Present	1	k141_414827_9	Present	1	k141_359589_3	Absent	0	None	Absent	0	None	Present	1	k141_469014_45	Present	1	k141_1269418_79	Present	1	k141_1506749_136	Present
Carbon fixation	Wood Ljungdahl pathway	cooS	anaerobic carbon-monoxide dehydrogenase catalytic subunit	K00198.hmm	K00198	a [methyl-Co(III) corrinoid Fe-S protein] + tetrahydrosarcinapterin = a [Co(I) corrinoid Fe-S protein] + 5-methyltetrahydrosarcinapterin [RN:R10385]	[methyl-Co(III) corrinoid Fe-S protein]; tetrahydrosarcinapterin	[Co(I) corrinoid Fe-S protein]; 5-methyltetrahydrosarcinapterin	544.77|full	Present	1	k141_652819_124	Present	1	k141_354885_6	Absent	0	None	Absent	0	None	Absent	0	None	Present	2	k141_1752543_51,k141_1670965_2	Present	1	k141_440577_20	Absent	0	None	Absent	0	None	Absent	0	None	Present	1	k141_469014_41	Present	1	k141_1269418_83	Present	1	k141_1506749_138	Present
Carbon fixation	Reverse TCA cycle	aclA	ATP-citrate lyase alpha-subunit	acetate_citrate_lyase_aclA.hmm	K15230	ADP + phosphate + acetyl-CoA + oxaloacetate = ATP + citrate + CoA [RN:R00352]	ADP; phosphate; acetyl-CoA; oxaloacetate	ATP; citrate; CoA	215|full	Absent	0	None	Absent	0	None	Absent	0	None	Absent	0	None	Absent	0	None	Absent	0	None	Absent	0	None	Absent	0	None	Absent	0	None	Absent	0	None	Absent	0	None	Absent	0	None	Absent	0	None	Absent
Carbon fixation	Reverse TCA cycle	aclB	ATP-citrate lyase beta-subunit	acetate_citrate_lyase_aclB.hmm	K15231	ADP + phosphate + acetyl-CoA + oxaloacetate = ATP + citrate + CoA [RN:R00352]	ADP; phosphate; acetyl-CoA; oxaloacetate	ATP; citrate; CoA	177|full	Absent	0	None	Absent	0	None	Absent	0	None	Absent	0	None	Absent	0	None	Absent	0	None	Absent	0	None	Absent	0	None	Absent	0	None	Absent	0	None	Absent	0	None	Absent	0	None	Absent	0	None	Absent
Chlorite reduction	Chlorite reduction	cld	chlorite dismutase	PF06778.hmm	K09162	chloride + O2 = chlorite [RN:R05721]	chloride; O2	chlorite	65|full	Absent	0	None	Absent	0	None	Absent	0	None	Absent	0	None	Absent	0	None	Absent	0	None	Absent	0	None	Absent	0	None	Absent	0	None	Present	1	k141_567134_5	Absent	0	None	Absent	0	None	Absent	0	None	Absent
Complex carbon degradation	Cellulose degrading	cellobiosidase	cellobiosidase	K19668.hmm	K19668	Hydrolysis of (1->4)-beta-D-glucosidic linkages in cellulose and cellotetraose, releasing cellobiose from the non-reducing ends of the chains	N/A	N/A	225.47|domain	Absent	0	None	Absent	0	None	Absent	0	None	Absent	0	None	Absent	0	None	Absent	0	None	Absent	0	None	Absent	0	None	Absent	0	None	Absent	0	None	Absent	0	None	Absent	0	None	Absent	0	None	Absent
Complex carbon degradation	Cellulose degrading	cellulase	cellulase	K01179.hmm, K20542.hmm	K01179, K20542	Endohydrolysis of (1->4)-beta-D-glucosidic linkages in cellulose, lichenin and cereal beta-D-glucans	N/A	N/A	27.30|domain, 152.20|full	Absent	0	None;None	Absent	0	None;None	Absent	0	None;None	Absent	0	None;None	Absent	0	None;None	Absent	0	None;None	Present	1	k141_2031717_11;None	Absent	0	None;None	Absent	0	None;None	Absent	0	None;None	Absent	0	None;None	Absent	0	None;None	Absent	0	None;None	Absent
Complex carbon degradation	Cellulose degrading	beta-glucosidase	beta-glucosidase	K01188.hmm, K05349.hmm, K05350.hmm	K01188, K05349, K05350	Hydrolysis of terminal, non-reducing beta-D-glucosyl residues with release of beta-D-glucose	N/A	N/A	695.13|domain, 314.90|full, 584.90|domain	Absent	0	None;None;None	Absent	0	None;None;None	Absent	0	None;None;None	Absent	0	None;None;None	Absent	0	None;None;None	Absent	0	None;None;None	Absent	0	None;None;None	Absent	0	None;None;None	Present	1	None;None;k141_2367860_5	Absent	0	None;None;None	Absent	0	None;None;None	Present	2	None;k141_2111459_39,k141_308443_52;None	Absent	0	None;None;None	Absent
Complex carbon degradation	Hemicullulose debranching	arabinosidase	arabinosidase	K01209.hmm, K15921.hmm	K01209, K15921	Hydrolysis of terminal non-reducing alpha-L-arabinofuranoside residues in alpha-L-arabinosides.	N/A	N/A	96.47|full, 225.70|domain	Absent	0	None;None	Absent	0	None;None	Absent	0	None;None	Absent	0	None;None	Present	2	k141_1464724_1,k141_341089_1;None	Absent	0	None;None	Present	1	k141_1412188_1;None	Absent	0	None;None	Absent	0	None;None	Present	2	k141_1163722_10,k141_175344_17;None	Absent	0	None;None	Absent	0	None;None	Absent	0	None;None	Absent
Complex carbon degradation	Hemicullulose debranching	beta-glucuronidase	beta-glucuronidase	K01195.hmm	K01195	a beta-D-glucuronoside + H2O = D-glucuronate + an alcohol [RN:R01478]	beta-D-glucuronoside; H2O	D-glucuronate; alcohol	403.53|full	Absent	0	None	Absent	0	None	Absent	0	None	Absent	0	None	Absent	0	None	Absent	0	None	Absent	0	None	Present	1	k141_1265788_17	Absent	0	None	Absent	0	None	Absent	0	None	Absent	0	None	Absent	0	None	Absent
Complex carbon degradation	Hemicullulose debranching	alpha-L-rhamnosidase	alpha-L-rhamnosidase	K05989.hmm	K05989	Hydrolysis of terminal non-reducing alpha-L-rhamnose residues in alpha-L-rhamnosides	N/A	N/A	173.10|domain	Absent	0	None	Absent	0	None	Absent	0	None	Absent	0	None	Present	2	k141_341089_10,k141_1743988_4	Present	1	k141_251806_8	Absent	0	None	Absent	0	None	Absent	0	None	Absent	0	None	Absent	0	None	Absent	0	None	Absent	0	None	Absent
Complex carbon degradation	Endohemicellulases	mannan endo-1,4-beta-mannosidase	mannan endo-1,4-beta-mannosidase	K01218.hmm, K19355.hmm	K01218, K19355	Random hydrolysis of (1->4)-beta-D-mannosidic linkages in mannans, galactomannans and glucomannans [RN:R08612]	N/A	N/A	78.93|domain, 100.53|full	Absent	0	None;None	Absent	0	None;None	Absent	0	None;None	Absent	0	None;None	Absent	0	None;None	Absent	0	None;None	Absent	0	None;None	Absent	0	None;None	Absent	0	None;None	Absent	0	None;None	Absent	0	None;None	Absent	0	None;None	Absent	0	None;None	Absent
Complex carbon degradation	Endohemicellulases	alpha-D-xyloside xylohydrolase	alpha-D-xyloside xylohydrolase	K01811.hmm	K01811	Hydrolysis of terminal, non-reducing alpha-D-xylose residues with release of alpha-D-xylose.	N/A	N/A	621.53|domain	Absent	0	None	Absent	0	None	Absent	0	None	Absent	0	None	Absent	0	None	Absent	0	None	Absent	0	None	Absent	0	None	Absent	0	None	Absent	0	None	Absent	0	None	Absent	0	None	Absent	0	None	Absent
Complex carbon degradation	Other oligosaccharide degrading	beta-xylosidase	beta-xylosidase	K01198.hmm	K01198	Hydrolysis of (1->4)-beta-D-xylans, to remove successive D-xylose residues from the non-reducing termini	N/A	N/A	184.60|domain	Absent	0	None	Absent	0	None	Absent	0	None	Absent	0	None	Absent	0	None	Absent	0	None	Absent	0	None	Absent	0	None	Absent	0	None	Absent	0	None	Absent	0	None	Absent	0	None	Absent	0	None	Absent
Complex carbon degradation	Other oligosaccharide degrading	beta-mannosidase	beta-mannosidase	K01192.hmm	K01192	Hydrolysis of terminal, non-reducing beta-D-mannose residues in beta-D-mannosides [RN:R08613]	N/A	N/A	406.10|full	Absent	0	None	Absent	0	None	Absent	0	None	Absent	0	None	Absent	0	None	Absent	0	None	Absent	0	None	Absent	0	None	Absent	0	None	Absent	0	None	Absent	0	None	Absent	0	None	Absent	0	None	Absent
Complex carbon degradation	Other oligosaccharide degrading	beta-galactosidase	beta-galactosidase	K01190.hmm, K12111.hmm, K12308.hmm	K01190, K12111, K12308	Hydrolysis of terminal non-reducing beta-D-galactose residues in beta-D-galactosides	N/A	N/A	382.13|full, 1274.03|domain, 225.67|domain	Present	2	k141_926894_233,k141_926894_225;None;None	Absent	0	None;None;None	Absent	0	None;None;None	Absent	0	None;None;None	Present	1	k141_1868369_3;None;None	Absent	0	None;None;None	Absent	0	None;None;None	Present	1	k141_1265788_17;None;None	Absent	0	None;None;None	Present	2	k141_2160427_2,k141_1794760_11;None;None	Absent	0	None;None;None	Absent	0	None;None;None	Absent	0	None;None;None	Absent
Complex carbon degradation	Amylolytic enzymes	alpha-amylase	alpha-amylase	K01176.hmm, K05343.hmm, K07405.hmm	K01176, K05343, K07405	Endohydrolysis of (1->4)-alpha-D-glucosidic linkages in polysaccharides containing three or more (1->4)-alpha-linked D-glucose units	N/A	N/A	252.60|domain, 495.17|domain, 344.03|full	Absent	0	None;None;None	Absent	0	None;None;None	Absent	0	None;None;None	Absent	0	None;None;None	Absent	0	None;None;None	Absent	0	None;None;None	Absent	0	None;None;None	Present	1	None;None;k141_1149782_11	Absent	0	None;None;None	Absent	0	None;None;None	Present	1	None;k141_832665_9;None	Absent	0	None;None;None	Absent	0	None;None;None	Absent
Complex carbon degradation	Amylolytic enzymes	glucoamylase	glucoamylase	K01178.hmm	K01178	Hydrolysis of terminal (1->4)-linked alpha-D-glucose residues successively from non-reducing ends of the chains with release of beta-D-glucose	N/A	N/A	152.77|full	Absent	0	None	Absent	0	None	Absent	0	None	Absent	0	None	Absent	0	None	Absent	0	None	Absent	0	None	Present	1	k141_359589_7	Absent	0	None	Absent	0	None	Absent	0	None	Absent	0	None	Absent	0	None	Present
Complex carbon degradation	Amylolytic enzymes	pullulanase	pullulanase	K01200.hmm	K01200	Hydrolysis of (1->6)-alpha-D-glucosidic linkages in pullulan, amylopectin and glycogen, and in the alpha- and beta-limit dextrins of amylopectin and glycogen	N/A	N/A	390.57|domain	Absent	0	None	Absent	0	None	Absent	0	None	Absent	0	None	Absent	0	None	Absent	0	None	Absent	0	None	Absent	0	None	Absent	0	None	Absent	0	None	Absent	0	None	Absent	0	None	Absent	0	None	Absent
Complex carbon degradation	Amylolytic enzymes	isoamylase	isoamylase	K01214.hmm	K01214	Hydrolysis of (1->6)-alpha-D-glucosidic branch linkages in glycogen, amylopectin and their beta-limit dextrins	N/A	N/A	962.67|full	Absent	0	None	Absent	0	None	Absent	0	None	Absent	0	None	Absent	0	None	Present	1	k141_1011431_71	Absent	0	None	Absent	0	None	Present	1	k141_34742_1	Absent	0	None	Absent	0	None	Absent	0	None	Absent	0	None	Absent
Complex carbon degradation	Chitin degrading	chitiniase	chitiniase	K01183.hmm, K13381.hmm	K01183, K13381	Random endo-hydrolysis of N-acetyl-beta-D-glucosaminide (1->4)-beta-linkages in chitin and chitodextrins	N/A	N/A	121.47|full, 339.03|domain	Absent	0	None;None	Absent	0	None;None	Absent	0	None;None	Absent	0	None;None	Absent	0	None;None	Absent	0	None;None	Absent	0	None;None	Absent	0	None;None	Absent	0	None;None	Absent	0	None;None	Absent	0	None;None	Absent	0	None;None	Absent	0	None;None	Absent
Complex carbon degradation	Chitin degrading	hexosaminidase	hexosaminidase	K01207.hmm, K12373.hmm, K14459.hmm	K01207, K12373, K14459	Hydrolysis of terminal non-reducing N-acetyl-D-hexosamine residues in N-acetyl-beta-D-hexosaminides	N/A	N/A	253.67|domain, 86.50|full, 200.80|full	Present	3	k141_907767_117,k141_652819_112;k141_907767_33;None	Absent	0	None;None;None	Present	1	k141_680873_2;None;None	Absent	0	None;None;None	Present	1	None;k141_381926_1;None	Present	1	k141_1252418_45;None;None	Present	1	k141_1189137_6;None;None	Absent	0	None;None;None	Present	1	k141_25952_38;None;None	Present	2	k141_1176849_2,k141_304318_5;None;None	Present	1	k141_2443835_10;None;None	Present	2	k141_10530_77;k141_2530301_211;None	Absent	0	None;None;None	Absent
Ethanol fermentation	Acetate => Acetaldehyde	acetate => acetaldehyde	acetate => acetaldehyde	K00129.hmm, K00138.hmm	K00129, K00138	an aldehyde + NAD(P)+ + H2O = a carboxylate + NAD(P)H + H+ [RN:R00538 R00634]	aldehyde; NAD+; NADP+; H2O	carboxylate; NADH; NADPH; H+	764.63|full, 807.77|domain	Absent	0	None;None	Absent	0	None;None	Absent	0	None;None	Absent	0	None;None	Absent	0	None;None	Absent	0	None;None	Absent	0	None;None	Absent	0	None;None	Absent	0	None;None	Absent	0	None;None	Absent	0	None;None	Absent	0	None;None	Absent	0	None;None	Absent
Ethanol fermentation	Acetaldehyde => Ethanol	acetaldehyde => ethanol	acetaldehyde => ethanol	K13954.hmm, K00001.hmm, K04072.hmm, K00114.hmm, K00002.hmm, K04022.hmm, K22473.hmm	K13954, K00001, K04072, K00114, K00002, K04022, K22473	a primary alcohol + NAD+ = an aldehyde + NADH + H+ [RN:R00623]; a secondary alcohol + NAD+ = a ketone + NADH + H+ [RN:R00624]	primary alcohol; NAD+; secondary alcohol	aldehyde; NADH; H+; ketone	504.00|domain, 336.20|domain, 644.33|full, 652.23|domain, 406.57|full, 471.53|full, 1290.63|full	Absent	0	None;None;None;None;None;None;None	Absent	0	None;None;None;None;None;None;None	Absent	0	None;None;None;None;None;None;None	Absent	0	None;None;None;None;None;None;None	Absent	0	None;None;None;None;None;None;None	Absent	0	None;None;None;None;None;None;None	Absent	0	None;None;None;None;None;None;None	Absent	0	None;None;None;None;None;None;None	Absent	0	None;None;None;None;None;None;None	Absent	0	None;None;None;None;None;None;None	Absent	0	None;None;None;None;None;None;None	Absent	0	None;None;None;None;None;None;None	Absent	0	None;None;None;None;None;None;None	Absent
Fatty acid degradation	Fatty acid degradation	acyl-CoA dehydrogenase	acyl-CoA dehydrogenase	K00249.hmm, K00255.hmm, K06445.hmm, K06446.hmm, K09456.hmm, K09478.hmm, K11410.hmm, K15980.hmm, K18244.hmm	K00249, K00255, K06445, K06446, K09456, K09478, K11410, K15980, K18244	a acyl-CoA + electron-transfer flavoprotein = a trans-2,3-dehydroacyl-CoA + reduced electron-transfer flavoprotein [RN:R00392]	acyl-CoA; electron-transfer flavoprotein	trans-2,3-dehydroacyl-CoA; reduced electron-transfer flavoprotein	318.80|domain, 575.20|full, 427.00|full, 490.30|domain, 461.93|full, 500.07|full, 510.67|domain, 782.47|full, 576.53|domain	Present	4	k141_926894_114,k141_1428802_178,k141_154520_135,k141_2447429_26;None;None;None;None;None;None;None;None	Absent	0	None;None;None;None;None;None;None;None;None	Present	4	k141_953105_2,k141_612550_4,k141_2044213_3;None;None;None;None;None;k141_2044213_3;None;None	Absent	0	None;None;None;None;None;None;None;None;None	Present	2	k141_193785_3,k141_1968064_5;None;None;None;None;None;None;None;None	Present	3	k141_2332503_17,k141_592140_2,k141_2389548_14;None;None;None;None;None;None;None;None	Present	5	k141_429838_3,k141_1072659_5,k141_1475870_4,k141_2176014_5,k141_1808633_3;None;None;None;None;None;None;None;None	Absent	0	None;None;None;None;None;None;None;None;None	Present	2	k141_1168488_23;None;k141_2055613_11;None;None;None;None;None;None	Present	4	k141_1387486_19,k141_2231565_7,k141_1896399_7;None;None;None;None;k141_2488531_2;None;None;None	Present	1	k141_1987904_40;None;None;None;None;None;None;None;None	Present	4	k141_961311_144,k141_1526847_19,k141_2153456_14,k141_118426_47;None;None;None;None;None;None;None;None	Present	2	k141_1162163_11,k141_1162163_26;None;None;None;None;None;None;None;None	Present
Fermentation	Pyruvate oxidation	porA	pyruvate ferredoxin oxidoreductase alpha subunit	K00169.hmm	K00169	pyruvate + CoA + 2 oxidized ferredoxin = acetyl-CoA + CO2 + 2 reduced ferredoxin + 2 H+ [RN:R01196]	pyruvate; CoA; oxidized ferredoxin	acetyl-CoA; CO2; reduced ferredoxin; H+	299.20|full	Absent	0	None	Present	1	k141_178058_27	Present	2	k141_935251_2,k141_1264574_8	Absent	0	None	Absent	0	None	Present	1	k141_1252418_30	Present	2	k141_626567_3,k141_459104_5	Present	5	k141_52812_19,k141_2081787_40,k141_534980_2,k141_2386968_4,k141_933108_21	Absent	0	None	Present	1	k141_2417516_8	Present	1	k141_2332602_6	Present	3	k141_2111459_8,k141_2317535_83,k141_1526847_28	Absent	0	None	Absent
Fermentation	Alcohol utilization	adh	alcohol dehydrogenase	K00001.hmm	K00001	a primary alcohol + NAD+ = an aldehyde + NADH + H+ [RN:R00623]; a secondary alcohol + NAD+ = a ketone + NADH + H+ [RN:R00624]	primary alcohol; NAD+; secondary alcohol	aldehyde; NADH; H+; ketone	336.20|domain	Absent	0	None	Absent	0	None	Absent	0	None	Absent	0	None	Absent	0	None	Absent	0	None	Absent	0	None	Absent	0	None	Absent	0	None	Absent	0	None	Absent	0	None	Absent	0	None	Absent	0	None	Absent
Fermentation	Lactate utilization	ldh	L-lactate dehydrogenase	K00016.hmm	K00016	(S)-lactate + NAD+ = pyruvate + NADH + H+ [RN:R00703]	(S)-lactate; NAD+	pyruvate; NADH; H+	317.10|full	Absent	0	None	Absent	0	None	Absent	0	None	Absent	0	None	Absent	0	None	Present	1	k141_1465386_19	Absent	0	None	Absent	0	None	Absent	0	None	Absent	0	None	Absent	0	None	Absent	0	None	Absent	0	None	Absent
Fermentation	Acetogenesis	acdA	acetyl coenzyme A synthetase (ADP forming), alpha domain	TIGR02717.hmm	K01905	ATP + acetate + CoA = ADP + phosphate + acetyl-CoA [RN:R00229]	ATP; acetate; CoA	ADP; phosphate; acetyl-CoA	463.00|full	Present	1	k141_926894_76	Present	1	k141_1319166_22	Absent	0	None	Present	1	k141_2147147_2	Present	1	k141_1944128_1	Absent	0	None	Present	1	k141_1586154_4	Present	1	k141_505362_8	Present	2	k141_612726_17,k141_1923588_30	Present	1	k141_167272_6	Absent	0	None	Absent	0	None	Present	1	k141_345303_100	Present
Fermentation	Acetogenesis	ack	acetate kinase	TIGR00016.hmm	K00925	ATP + acetate = ADP + acetyl phosphate [RN:R00315]	ATP; acetate	ADP; acetyl phosphate	146.10|full	Present	2	k141_1428802_266,k141_652819_140	Absent	0	None	Absent	0	None	Absent	0	None	Present	2	k141_1297279_4,k141_1297279_5	Absent	0	None	Absent	0	None	Absent	0	None	Absent	0	None	Present	1	k141_2128335_4	Present	2	k141_1403672_64,k141_468475_17	Present	1	k141_961311_11	Present	1	k141_420672_50	Present
Fermentation	Acetogenesis	pta	phosphate acetyltransferase	TIGR00651.hmm	K00625	acetyl-CoA + phosphate = CoA + acetyl phosphate [RN:R00230]	acetyl-CoA; phosphate	CoA; acetyl phosphate	205.40|full	Present	1	k141_1428802_267	Absent	0	None	Present	2	k141_1423939_1,k141_877989_1	Absent	0	None	Present	1	k141_118351_4	Absent	0	None	Absent	0	None	Absent	0	None	Absent	0	None	Present	1	k141_2063219_5	Present	1	k141_2453225_29	Absent	0	None	Absent	0	None	Absent
Fermentation	Acetate to acetyl-CoA	acs	acetyl-CoA synthetase	TIGR02188.hmm	K01895	ATP + acetate + CoA = AMP + diphosphate + acetyl-CoA [RN:R00235]	ATP; acetate; CoA	AMP; diphosphate; acetyl-CoA	684.65|full	Absent	0	None	Present	1	k141_2125603_4	Absent	0	None	Absent	0	None	Present	1	k141_1028164_1	Present	1	k141_1752543_59	Absent	0	None	Absent	0	None	Present	1	k141_1461690_1	Present	1	k141_2465007_7	Absent	0	None	Present	1	k141_2042533_105	Present	1	k141_1728608_12	Present
Fermentation	Pyruvate <=> acetyl-CoA + formate	pflD	formate C-acetyltransferase	K00656.hmm	K00656	acetyl-CoA + formate = CoA + pyruvate [RN:R00212]	acetyl-CoA; formate	CoA; pyruvate	336.47|full	Absent	0	None	Absent	0	None	Absent	0	None	Absent	0	None	Absent	0	None	Absent	0	None	Absent	0	None	Absent	0	None	Absent	0	None	Absent	0	None	Absent	0	None	Absent	0	None	Absent	0	None	Absent
Halogenated compound utilization	Halogenated compounds breakdown	E3.8.1.2	2-haloacid dehalogenase	K01560.hmm	K01560	(S)-2-haloacid + H2O = (R)-2-hydroxyacid + halide [RN:R03830]	(S)-2-haloacid; H2O	(R)-2-hydroxyacid; halide	141.17|domain	Absent	0	None	Absent	0	None	Absent	0	None	Absent	0	None	Absent	0	None	Absent	0	None	Absent	0	None	Absent	0	None	Absent	0	None	Present	2	k141_472078_2,k141_247276_20	Absent	0	None	Absent	0	None	Absent	0	None	Absent
Halogenated compound utilization	Halogenated compounds breakdown	pcpC	tetrachlorohydroquinone reductive dehalogenase	K15241.hmm	K15241	2,6-dichlorohydroquinone + Cl- + glutathione disulfide = 2,3,6-trichlorohydroquinone + 2 glutathione [RN:R05403]; 2,3,6-trichlorohydroquinone + Cl- + glutathione disulfide = 2,3,5,6-tetrachlorohydroquinone + 2 glutathione [RN:R05402]	2,6-dichlorohydroquinone; Cl-; glutathione disulfide; 2,3,6-trichlorohydroquinone	2,3,6-trichlorohydroquinone; glutathione; 2,3,5,6-tetrachlorohydroquinone	276.67|full	Absent	0	None	Absent	0	None	Absent	0	None	Absent	0	None	Absent	0	None	Absent	0	None	Absent	0	None	Absent	0	None	Absent	0	None	Absent	0	None	Absent	0	None	Absent	0	None	Absent	0	None	Absent
Halogenated compound utilization	Halogenated compounds breakdown	cprA	3-chloro-4-hydroxyphenylacetate reductive dehalogenase	K21566.hmm	K21566	1-haloalkane + H2O = a primary alcohol + halide [RN:R02337]	1-haloalkane; H2O	primary alcohol; halide	850.93|full	Absent	0	None	Absent	0	None	Absent	0	None	Absent	0	None	Absent	0	None	Absent	0	None	Absent	0	None	Absent	0	None	Absent	0	None	Absent	0	None	Absent	0	None	Absent	0	None	Absent	0	None	Absent
Halogenated compound utilization	Halogenated compounds breakdown	pceA	tetrachloroethene reductive dehalogenase	K21647.hmm	K21647	trichloroethene + chloride + acceptor = tetrachloroethene + reduced acceptor [RN:R05753]	trichloroethene; chloride; acceptor	tetrachloroethene; reduced acceptor	1150.07|full	Absent	0	None	Absent	0	None	Absent	0	None	Absent	0	None	Absent	0	None	Absent	0	None	Absent	0	None	Absent	0	None	Absent	0	None	Absent	0	None	Absent	0	None	Absent	0	None	Absent	0	None	Absent
Hydrogenases	FeFe hydrogenase	fefe-group-a13	FeFe hydrogenase, H2-evolution/Electron-bifurcation	fefe-group-a13.hmm	N/A	H2-evolution/Electron-bifurcation	N/A	N/A	733.8|full	Absent	0	None	Absent	0	None	Absent	0	None	Absent	0	None	Absent	0	None	Absent	0	None	Absent	0	None	Absent	0	None	Absent	0	None	Absent	0	None	Present	2	k141_232906_16,k141_735855_44	Absent	0	None	Absent	0	None	Absent
Hydrogenases	FeFe hydrogenase	fefe-group-a2	FeFe hydrogenase, H2-uptake	fefe-group-a2.hmm	N/A	H2-uptake	N/A	N/A	815.2|full	Absent	0	None	Absent	0	None	Absent	0	None	Absent	0	None	Absent	0	None	Absent	0	None	Absent	0	None	Absent	0	None	Absent	0	None	Absent	0	None	Absent	0	None	Absent	0	None	Absent	0	None	Absent
Hydrogenases	FeFe hydrogenase	fefe-group-a4	FeFe hydrogenase, H2-uptake/Electron-bifurcation	fefe-group-a4.hmm	N/A	H2-uptake/Electron-bifurcation	N/A	N/A	599.05|full	Absent	0	None	Absent	0	None	Absent	0	None	Absent	0	None	Absent	0	None	Absent	0	None	Absent	0	None	Absent	0	None	Absent	0	None	Absent	0	None	Absent	0	None	Absent	0	None	Absent	0	None	Absent
Hydrogenases	FeFe hydrogenase	fefe-group-b	FeFe hydrogenase, H2-evolution	fefe-group-b.hmm	N/A	H2-evolution	N/A	N/A	440.3|full	Absent	0	None	Absent	0	None	Absent	0	None	Absent	0	None	Absent	0	None	Absent	0	None	Absent	0	None	Absent	0	None	Absent	0	None	Absent	0	None	Absent	0	None	Absent	0	None	Absent	0	None	Absent
Hydrogenases	FeFe hydrogenase	fefe-group-c1	FeFe hydrogenase, H2-sensing	fefe-group-c1.hmm	N/A	H2-sensing	N/A	N/A	398.25|full	Present	1	k141_907767_272	Absent	0	None	Absent	0	None	Absent	0	None	Absent	0	None	Present	1	k141_655010_27	Absent	0	None	Absent	0	None	Absent	0	None	Absent	0	None	Absent	0	None	Present	1	k141_1033174_157	Absent	0	None	Absent
Hydrogenases	FeFe hydrogenase	fefe-group-c2	FeFe hydrogenase, H2-sensing	fefe-group-c2.hmm	N/A	H2-sensing	N/A	N/A	483.75|full	Absent	0	None	Absent	0	None	Absent	0	None	Absent	0	None	Absent	0	None	Absent	0	None	Absent	0	None	Absent	0	None	Absent	0	None	Absent	0	None	Absent	0	None	Absent	0	None	Absent	0	None	Absent
Hydrogenases	FeFe hydrogenase	fefe-group-c3	FeFe hydrogenase, H2-sensing	fefe-group-c3.hmm	N/A	H2-sensing	N/A	N/A	427.05|full	Absent	0	None	Absent	0	None	Absent	0	None	Absent	0	None	Absent	0	None	Absent	0	None	Absent	0	None	Absent	0	None	Absent	0	None	Absent	0	None	Present	1	k141_2420687_14	Absent	0	None	Present	1	k141_344237_11	Absent
Hydrogenases	Fe hydrogenase	fe	Fe hydrogenase, Bidirectional	fe.hmm	N/A	Bidirectional	N/A	N/A	621|full	Absent	0	None	Absent	0	None	Absent	0	None	Absent	0	None	Absent	0	None	Absent	0	None	Absent	0	None	Absent	0	None	Absent	0	None	Absent	0	None	Absent	0	None	Absent	0	None	Absent	0	None	Absent
Hydrogenases	Ni-Fe Hydrogenase	nife-group-1	Ni-Fe Hydrogenase, H2-uptake	nife-group-1.hmm	N/A	H2-uptake	N/A	N/A	447.25|full	Absent	0	None	Absent	0	None	Absent	0	None	Absent	0	None	Absent	0	None	Absent	0	None	Present	1	k141_552330_2	Absent	0	None	Present	1	k141_1168488_41	Present	1	k141_1979589_5	Absent	0	None	Absent	0	None	Absent	0	None	Absent
Hydrogenases	Ni-Fe Hydrogenase	nife-group-2ade	Ni-Fe Hydrogenase, H2-uptake	nife-group-2ade.hmm	N/A	H2-uptake	N/A	N/A	611.8|full	Absent	0	None	Absent	0	None	Absent	0	None	Absent	0	None	Absent	0	None	Absent	0	None	Absent	0	None	Absent	0	None	Absent	0	None	Absent	0	None	Absent	0	None	Absent	0	None	Absent	0	None	Absent
Hydrogenases	Ni-Fe Hydrogenase	nife-group-2bc	Ni-Fe Hydrogenase, H2-uptake	nife-group-2bc.hmm	N/A	H2-uptake	N/A	N/A	600.3|full	Absent	0	None	Absent	0	None	Absent	0	None	Absent	0	None	Absent	0	None	Absent	0	None	Absent	0	None	Absent	0	None	Absent	0	None	Present	1	k141_1506473_8	Absent	0	None	Absent	0	None	Absent	0	None	Absent
Hydrogenases	Ni-Fe Hydrogenase	nife-group-3abd	Ni-Fe Hydrogenase, Bidirectional	nife-group-3abd.hmm	N/A	Bidirectional	N/A	N/A	520.25|full	Absent	0	None	Absent	0	None	Absent	0	None	Absent	0	None	Absent	0	None	Absent	0	None	Absent	0	None	Absent	0	None	Absent	0	None	Absent	0	None	Absent	0	None	Absent	0	None	Absent	0	None	Absent
Hydrogenases	Ni-Fe Hydrogenase	nife-group-3c	Ni-Fe Hydrogenase, Electron-bifurcation	nife-group-3c.hmm	N/A	Electron-bifurcation	N/A	N/A	620.65|full	Present	1	k141_907767_268	Present	1	k141_1025470_5	Absent	0	None	Absent	0	None	Present	1	k141_2338121_6	Absent	0	None	Absent	0	None	Absent	0	None	Absent	0	None	Present	1	k141_1320765_4	Absent	0	None	Present	3	k141_1033174_129,k141_71668_2,k141_1033174_153	Present	1	k141_420672_21	Present
Hydrogenases	Ni-Fe Hydrogenase	nife-group-4a-g	Ni-Fe Hydrogenase, H2-evolving	nife-group-4a-g.hmm	N/A	H2-evolving	N/A	N/A	458|full	Absent	0	None	Absent	0	None	Absent	0	None	Absent	0	None	Absent	0	None	Present	1	k141_1394284_25	Absent	0	None	Present	1	k141_2387386_14	Absent	0	None	Absent	0	None	Present	1	k141_609877_50	Absent	0	None	Absent	0	None	Absent
Hydrogenases	Ni-Fe Hydrogenase	nife-group-4hi	Ni-Fe Hydrogenase, H2-uptake	nife-group-4hi.hmm	N/A	H2-uptake	N/A	N/A	447.8|full	Absent	0	None	Absent	0	None	Absent	0	None	Absent	0	None	Absent	0	None	Absent	0	None	Absent	0	None	Absent	0	None	Absent	0	None	Absent	0	None	Absent	0	None	Absent	0	None	Absent	0	None	Absent
Iron cycling	Iron oxidation	Cyc1	Cyc1	Cyc1.hmm	N/A	Iron oxidation	N/A	N/A	98|full	Absent	0	None	Absent	0	None	Absent	0	None	Absent	0	None	Absent	0	None	Absent	0	None	Absent	0	None	Absent	0	None	Present	2	k141_591343_35,k141_1196901_10	Absent	0	None	Absent	0	None	Absent	0	None	Absent	0	None	Absent
Iron cycling	Iron oxidation	Cyc2_repCluster1	Cyc2_repCluster1	Cyc2_repCluster1.hmm	N/A	Iron oxidation	N/A	N/A	31.5|full	Absent	0	None	Absent	0	None	Absent	0	None	Absent	0	None	Absent	0	None	Absent	0	None	Absent	0	None	Absent	0	None	Absent	0	None	Absent	0	None	Absent	0	None	Absent	0	None	Absent	0	None	Absent
Iron cycling	Iron oxidation	Cyc2_repCluster2	Cyc2_repCluster2	Cyc2_repCluster2.hmm	N/A	Iron oxidation	N/A	N/A	27.8|full	Absent	0	None	Absent	0	None	Absent	0	None	Absent	0	None	Absent	0	None	Absent	0	None	Absent	0	None	Absent	0	None	Absent	0	None	Absent	0	None	Absent	0	None	Absent	0	None	Absent	0	None	Absent
Iron cycling	Iron oxidation	Cyc2_repCluster3	Cyc2_repCluster3	Cyc2_repCluster3.hmm	N/A	Iron oxidation	N/A	N/A	27.3|full	Absent	0	None	Absent	0	None	Absent	0	None	Absent	0	None	Absent	0	None	Absent	0	None	Absent	0	None	Absent	0	None	Absent	0	None	Absent	0	None	Absent	0	None	Absent	0	None	Absent	0	None	Absent
Iron cycling	Iron oxidation	FoxA	FoxA	FoxA.hmm	N/A	Iron oxidation	N/A	N/A	128|full	Absent	0	None	Absent	0	None	Absent	0	None	Absent	0	None	Absent	0	None	Absent	0	None	Absent	0	None	Absent	0	None	Absent	0	None	Absent	0	None	Absent	0	None	Absent	0	None	Absent	0	None	Absent
Iron cycling	Iron oxidation	FoxB	FoxB	FoxB.hmm	N/A	Iron oxidation	N/A	N/A	66|full	Absent	0	None	Absent	0	None	Absent	0	None	Absent	0	None	Absent	0	None	Absent	0	None	Absent	0	None	Absent	0	None	Absent	0	None	Absent	0	None	Absent	0	None	Absent	0	None	Absent	0	None	Absent
Iron cycling	Iron oxidation	FoxC	FoxC	FoxC.hmm	N/A	Iron oxidation	N/A	N/A	62|full	Absent	0	None	Absent	0	None	Absent	0	None	Absent	0	None	Absent	0	None	Absent	0	None	Absent	0	None	Absent	0	None	Absent	0	None	Absent	0	None	Absent	0	None	Absent	0	None	Absent	0	None	Absent
Iron cycling	Iron oxidation	FoxE	FoxE	FoxE.hmm	N/A	Iron oxidation	N/A	N/A	37|full	Absent	0	None	Absent	0	None	Absent	0	None	Absent	0	None	Absent	0	None	Absent	0	None	Absent	0	None	Absent	0	None	Absent	0	None	Absent	0	None	Absent	0	None	Absent	0	None	Absent	0	None	Present
Iron cycling	Iron oxidation	FoxY	FoxY	FoxY.hmm	N/A	Iron oxidation	N/A	N/A	124|full	Absent	0	None	Present	2	k141_1319166_10,k141_354885_31	Absent	0	None	Absent	0	None	Absent	0	None	Absent	0	None	Present	1	k141_569648_5	Absent	0	None	Absent	0	None	Absent	0	None	Absent	0	None	Absent	0	None	Absent	0	None	Absent
Iron cycling	Iron oxidation	FoxZ	FoxZ	FoxZ.hmm	N/A	Iron oxidation	N/A	N/A	150|full	Absent	0	None	Absent	0	None	Absent	0	None	Absent	0	None	Absent	0	None	Absent	0	None	Absent	0	None	Absent	0	None	Absent	0	None	Absent	0	None	Absent	0	None	Absent	0	None	Absent	0	None	Present
Iron cycling	Iron oxidation	MtoA	MtoA	MtoA.hmm	N/A	Iron oxidation	N/A	N/A	140|full	Absent	0	None	Absent	0	None	Absent	0	None	Absent	0	None	Absent	0	None	Present	1	k141_345923_5	Absent	0	None	Absent	0	None	Absent	0	None	Present	2	k141_1733069_28,k141_1733069_12	Absent	0	None	Absent	0	None	Absent	0	None	Absent
Iron cycling	Iron oxidation	sulfocyanin	sulfocyanin	sulfocyanin.hmm	N/A	Iron oxidation	N/A	N/A	45.4|full	Absent	0	None	Absent	0	None	Absent	0	None	Absent	0	None	Absent	0	None	Absent	0	None	Absent	0	None	Absent	0	None	Absent	0	None	Absent	0	None	Absent	0	None	Absent	0	None	Absent	0	None	Absent
Iron cycling	Metal (Iron/Manganese) reduction	MtrA	MtrA	MtrA.hmm	N/A	Metal (Iron/Manganese) reduction	N/A	N/A	140|full	Absent	0	None	Absent	0	None	Absent	0	None	Absent	0	None	Absent	0	None	Present	1	k141_345923_5	Absent	0	None	Absent	0	None	Absent	0	None	Present	2	k141_1733069_28,k141_1733069_12	Absent	0	None	Present	1	k141_2372729_20	Absent	0	None	Absent
Iron cycling	Metal (Iron/Manganese) reduction	MtrB_TIGR03509	MtrB_TIGR03509	MtrB_TIGR03509.hmm	N/A	Metal (Iron/Manganese) reduction	N/A	N/A	240.05|full	Absent	0	None	Absent	0	None	Absent	0	None	Absent	0	None	Absent	0	None	Absent	0	None	Absent	0	None	Absent	0	None	Absent	0	None	Absent	0	None	Absent	0	None	Absent	0	None	Absent	0	None	Absent
Iron cycling	Metal (Iron/Manganese) reduction	MtrC_TIGR03507	MtrC_TIGR03507	MtrC_TIGR03507.hmm	N/A	Metal (Iron/Manganese) reduction	N/A	N/A	209.3|full	Absent	0	None	Absent	0	None	Absent	0	None	Absent	0	None	Absent	0	None	Absent	0	None	Absent	0	None	Absent	0	None	Absent	0	None	Absent	0	None	Absent	0	None	Absent	0	None	Absent	0	None	Absent
Iron cycling	Iron reduction	CymA	CymA	CymA.hmm	N/A	Iron reduction	N/A	N/A	237|full	Absent	0	None	Absent	0	None	Absent	0	None	Absent	0	None	Absent	0	None	Absent	0	None	Absent	0	None	Absent	0	None	Absent	0	None	Absent	0	None	Absent	0	None	Absent	0	None	Absent	0	None	Absent
Iron cycling	Iron reduction	OmcF	OmcF	OmcF.hmm	N/A	Iron reduction	N/A	N/A	83.7|full	Absent	0	None	Absent	0	None	Absent	0	None	Absent	0	None	Absent	0	None	Absent	0	None	Absent	0	None	Absent	0	None	Absent	0	None	Absent	0	None	Absent	0	None	Absent	0	None	Absent	0	None	Absent
Iron cycling	Iron reduction	OmcS	OmcS	OmcS.hmm	N/A	Iron reduction	N/A	N/A	78.2|full	Absent	0	None	Absent	0	None	Absent	0	None	Absent	0	None	Absent	0	None	Absent	0	None	Absent	0	None	Absent	0	None	Absent	0	None	Absent	0	None	Absent	0	None	Absent	0	None	Absent	0	None	Absent
Iron cycling	Iron reduction	OmcZ	OmcZ	OmcZ.hmm	N/A	Iron reduction	N/A	N/A	76.9|full	Absent	0	None	Absent	0	None	Absent	0	None	Absent	0	None	Absent	0	None	Absent	0	None	Absent	0	None	Absent	0	None	Absent	0	None	Absent	0	None	Absent	0	None	Absent	0	None	Absent	0	None	Absent
Iron cycling	Iron reduction	FmnA	FmnA	FmnA.hmm	N/A	Iron reduction	N/A	N/A	60|full	Absent	0	None	Present	1	k141_1690082_7	Present	1	k141_816947_8	Present	1	k141_1884808_6	Absent	0	None	Absent	0	None	Present	1	k141_1331689_1	Absent	0	None	Absent	0	None	Absent	0	None	Absent	0	None	Absent	0	None	Absent	0	None	Absent
Iron cycling	Iron reduction	DmkA	DmkA	DmkA.hmm	N/A	Iron reduction	N/A	N/A	17|full	Present	1	k141_153100_24	Present	1	k141_192640_6	Absent	0	None	Absent	0	None	Absent	0	None	Absent	0	None	Absent	0	None	Absent	0	None	Present	1	k141_1923588_26	Absent	0	None	Absent	0	None	Present	1	k141_133562_13	Absent	0	None	Present
Iron cycling	Iron reduction	FmnB	FmnB	FmnB.hmm	N/A	Iron reduction	N/A	N/A	33|full	Present	1	k141_1428802_327	Absent	0	None	Present	1	k141_343979_3	Present	1	k141_703297_2	Present	2	k141_337435_2,k141_1484908_4	Present	1	k141_1752543_67	Present	1	k141_1628378_3	Absent	0	None	Present	2	k141_1168488_48,k141_1524637_28	Present	3	k141_1183957_19,k141_387222_5,k141_829657_4	Present	1	k141_1176474_31	Present	1	k141_1299850_211	Present	1	k141_1948321_8	Absent
Iron cycling	Iron reduction	PplA	PplA	PplA.hmm	N/A	Iron reduction	N/A	N/A	32|full	Present	1	k141_2447429_136	Absent	0	None	Absent	0	None	Absent	0	None	Absent	0	None	Absent	0	None	Absent	0	None	Absent	0	None	Absent	0	None	Absent	0	None	Absent	0	None	Absent	0	None	Absent	0	None	Absent
Iron cycling	Iron reduction	Ndh2	Ndh2	Ndh2.hmm	N/A	Iron reduction	N/A	N/A	40|full	Absent	0	None	Present	1	k141_2107359_29	Absent	0	None	Absent	0	None	Absent	0	None	Absent	0	None	Absent	0	None	Absent	0	None	Absent	0	None	Absent	0	None	Absent	0	None	Absent	0	None	Absent	0	None	Absent
Iron cycling	Iron reduction	EetA	EetA	EetA.hmm	N/A	Iron reduction	N/A	N/A	20|full	Absent	0	None	Absent	0	None	Absent	0	None	Absent	0	None	Absent	0	None	Absent	0	None	Present	1	k141_1331689_5	Absent	0	None	Absent	0	None	Absent	0	None	Absent	0	None	Present	1	k141_1299850_212	Absent	0	None	Absent
Iron cycling	Iron reduction	EetB	EetB	EetB.hmm	N/A	Iron reduction	N/A	N/A	30|full	Absent	0	None	Absent	0	None	Absent	0	None	Absent	0	None	Absent	0	None	Absent	0	None	Present	1	k141_1331689_4	Absent	0	None	Absent	0	None	Absent	0	None	Absent	0	None	Absent	0	None	Absent	0	None	Absent
Iron cycling	Iron reduction	DmkB	DmkB	DmkB.hmm	N/A	Iron reduction	N/A	N/A	25|full	Present	2	k141_2447429_92,k141_331150_112	Present	2	k141_2079772_6,k141_1800119_6	Present	2	k141_22512_1,k141_930346_9	Present	1	k141_1982818_1	Present	1	k141_1619497_6	Absent	0	None	Absent	0	None	Present	2	k141_1505315_1,k141_195393_12	Present	2	k141_542472_7,k141_419618_5	Present	2	k141_676480_7,k141_922864_4	Present	1	k141_2453225_44	Present	2	k141_1150810_36,k141_2175075_99	Present	1	k141_1506749_193	Present
Iron cycling	Iron reduction	DFE_0448	DFE_0448	DFE_0448.hmm	N/A	Iron reduction	N/A	N/A	27.5|full	Present	2	k141_916501_74,k141_926894_230	Absent	0	None	Absent	0	None	Absent	0	None	Absent	0	None	Present	3	k141_1670965_13,k141_345923_8,k141_345923_5	Absent	0	None	Absent	0	None	Present	1	k141_32110_3	Present	3	k141_1733069_28,k141_2262698_7,k141_2262698_5	Absent	0	None	Present	3	k141_2372729_38,k141_2317535_112,k141_2372729_20	Absent	0	None	Present
Iron cycling	Iron reduction	DFE_0449	DFE_0449	DFE_0449.hmm	N/A	Iron reduction	N/A	N/A	30|full	Present	3	k141_926894_230,k141_916501_74,k141_916501_63	Present	1	k141_1322648_2	Absent	0	None	Absent	0	None	Absent	0	None	Present	2	k141_1670965_13,k141_345923_5	Absent	0	None	Absent	0	None	Present	1	k141_32110_3	Present	3	k141_2262698_7,k141_1733069_28,k141_1733069_12	Absent	0	None	Present	3	k141_2317535_112,k141_2372729_26,k141_2372729_38	Absent	0	None	Present
Iron cycling	Iron reduction	DFE_0450	DFE_0450	DFE_0450.hmm	N/A	Iron reduction	N/A	N/A	30|full	Absent	0	None	Absent	0	None	Absent	0	None	Absent	0	None	Absent	0	None	Absent	0	None	Absent	0	None	Absent	0	None	Absent	0	None	Absent	0	None	Absent	0	None	Absent	0	None	Absent	0	None	Absent
Iron cycling	Iron reduction	DFE_0451	DFE_0451	DFE_0451.hmm	N/A	Iron reduction	N/A	N/A	64|full	Absent	0	None	Present	3	k141_1144046_2,k141_1144046_3,k141_1104632_18	Absent	0	None	Absent	0	None	Absent	0	None	Present	1	k141_345923_12	Absent	0	None	Absent	0	None	Absent	0	None	Absent	0	None	Absent	0	None	Present	1	k141_1049915_29	Absent	0	None	Present
Iron cycling	Iron reduction	DFE_0461	DFE_0461	DFE_0461.hmm	N/A	Iron reduction	N/A	N/A	40|full	Present	2	k141_916501_74,k141_916501_63	Absent	0	None	Absent	0	None	Absent	0	None	Absent	0	None	Present	4	k141_1670965_13,k141_345923_5,k141_345923_8,k141_345923_7	Absent	0	None	Absent	0	None	Present	1	k141_32110_3	Present	2	k141_1733069_28,k141_1733069_12	Absent	0	None	Present	3	k141_2372729_20,k141_2372729_38,k141_2372729_26	Absent	0	None	Absent
Iron cycling	Iron reduction	DFE_0462	DFE_0462	DFE_0462.hmm	N/A	Iron reduction	N/A	N/A	40|full	Present	2	k141_916501_74,k141_916501_63	Absent	0	None	Absent	0	None	Absent	0	None	Absent	0	None	Present	4	k141_1670965_13,k141_345923_5,k141_345923_8,k141_345923_7	Absent	0	None	Absent	0	None	Absent	0	None	Present	2	k141_1733069_12,k141_1733069_28	Absent	0	None	Present	3	k141_2372729_20,k141_2372729_38,k141_2372729_26	Absent	0	None	Absent
Iron cycling	Iron reduction	DFE_0463	DFE_0463	DFE_0463.hmm	N/A	Iron reduction	N/A	N/A	100|full	Absent	0	None	Present	1	k141_1144046_2	Absent	0	None	Absent	0	None	Absent	0	None	Present	1	k141_345923_12	Absent	0	None	Absent	0	None	Absent	0	None	Absent	0	None	Absent	0	None	Present	1	k141_1049915_29	Absent	0	None	Present
Iron cycling	Iron reduction	DFE_0464	DFE_0464	DFE_0464.hmm	N/A	Iron reduction	N/A	N/A	25|full	Absent	0	None	Absent	0	None	Absent	0	None	Absent	0	None	Absent	0	None	Absent	0	None	Absent	0	None	Absent	0	None	Absent	0	None	Absent	0	None	Absent	0	None	Absent	0	None	Absent	0	None	Absent
Iron cycling	Iron reduction	DFE_0465	DFE_0465	DFE_0465.hmm	N/A	Iron reduction	N/A	N/A	20|full	Absent	0	None	Absent	0	None	Absent	0	None	Absent	0	None	Absent	0	None	Absent	0	None	Absent	0	None	Absent	0	None	Absent	0	None	Absent	0	None	Absent	0	None	Absent	0	None	Absent	0	None	Absent
Manganese cycling	Manganese oxidation	Manganese_oxidase_K06324	Manganese_oxidase_K06324	K06324.hmm	K06324	Manganese oxidation	N/A	N/A	572.93|full	Absent	0	None	Absent	0	None	Absent	0	None	Absent	0	None	Absent	0	None	Absent	0	None	Absent	0	None	Absent	0	None	Absent	0	None	Absent	0	None	Absent	0	None	Absent	0	None	Absent	0	None	Absent
Manganese cycling	Manganese oxidation	Manganese_oxidase_K22348	Manganese_oxidase_K22348	K22348.hmm	K22348	Manganese oxidation	N/A	N/A	387.80|full	Absent	0	None	Absent	0	None	Absent	0	None	Absent	0	None	Absent	0	None	Absent	0	None	Absent	0	None	Absent	0	None	Absent	0	None	Absent	0	None	Absent	0	None	Absent	0	None	Absent	0	None	Absent
Manganese cycling	Manganese oxidation	Manganese_oxidase_K22349	Manganese_oxidase_K22349	K22349.hmm	K22349	Manganese oxidation	N/A	N/A	1456.47|full	Absent	0	None	Absent	0	None	Absent	0	None	Absent	0	None	Absent	0	None	Absent	0	None	Absent	0	None	Absent	0	None	Absent	0	None	Absent	0	None	Absent	0	None	Absent	0	None	Absent	0	None	Absent
Manganese cycling	Manganese oxidation	Manganese_oxidase_K22350	Manganese_oxidase_K22350	K22350.hmm	K22350	Manganese oxidation	N/A	N/A	1264.13|full	Absent	0	None	Absent	0	None	Absent	0	None	Absent	0	None	Absent	0	None	Absent	0	None	Absent	0	None	Absent	0	None	Absent	0	None	Absent	0	None	Absent	0	None	Absent	0	None	Absent	0	None	Absent
Methane metabolism	Methane oxidation - Partculate methane monooxygenase	pmoA	methane/ammonia monooxygenase subunit A	pmoA.hmm	K10944	methane + quinol + O2 = methanol + quinone + H2O [RN:R09518]	methane; quinol; O2	methanol; quinone; H2O	160.90|full	Absent	0	None	Absent	0	None	Absent	0	None	Absent	0	None	Absent	0	None	Absent	0	None	Absent	0	None	Absent	0	None	Absent	0	None	Absent	0	None	Absent	0	None	Absent	0	None	Absent	0	None	Absent
Methane metabolism	Methane oxidation - Partculate methane monooxygenase	pmoB	methane/ammonia monooxygenase subunit B	pmoB.hmm	K10945	methane + quinol + O2 = methanol + quinone + H2O [RN:R09518]	methane; quinol; O2	methanol; quinone; H2O	156.70|full	Absent	0	None	Absent	0	None	Absent	0	None	Absent	0	None	Absent	0	None	Absent	0	None	Absent	0	None	Absent	0	None	Absent	0	None	Absent	0	None	Absent	0	None	Absent	0	None	Absent	0	None	Absent
Methane metabolism	Methane oxidation - Partculate methane monooxygenase	pmoC	methane/ammonia monooxygenase subunit C	pmoC.hmm	K10946	methane + quinol + O2 = methanol + quinone + H2O [RN:R09518]	methane; quinol; O2	methanol; quinone; H2O	136.27|full	Absent	0	None	Absent	0	None	Absent	0	None	Absent	0	None	Absent	0	None	Absent	0	None	Absent	0	None	Absent	0	None	Absent	0	None	Absent	0	None	Absent	0	None	Absent	0	None	Absent	0	None	Absent
Methane metabolism	Methane oxidation - Soluble methane monoxygenase	mmoB	methane monooxygenase regulatory protein B	PF02406.hmm	K16160	methane + NAD(P)H + H+ + O2 = methanol + NAD(P)+ + H2O [RN:R01142 R01143]	methane; NADH; NADPH; H+; O2	methanol; NAD+; NADP+; H2O	10|full	Absent	0	None	Absent	0	None	Absent	0	None	Absent	0	None	Absent	0	None	Absent	0	None	Absent	0	None	Absent	0	None	Absent	0	None	Present	1	k141_2077928_2	Absent	0	None	Absent	0	None	Absent	0	None	Absent
Methane metabolism	Methane oxidation - Soluble methane monoxygenase	mmoD	methane monooxygenase component D	TIGR04550.hmm	K16162	methane + NAD(P)H + H+ + O2 = methanol + NAD(P)+ + H2O [RN:R01142 R01143]	methane; NADH; NADPH; H+; O2	methanol; NAD+; NADP+; H2O	28.00|full	Absent	0	None	Absent	0	None	Absent	0	None	Absent	0	None	Absent	0	None	Absent	0	None	Absent	0	None	Absent	0	None	Absent	0	None	Absent	0	None	Absent	0	None	Absent	0	None	Absent	0	None	Absent
Methane metabolism	Methane production	mcrA	methyl-coenzyme M reductase alpha subunit	TIGR03256.hmm	K00399	methyl-CoM + CoB = CoM-S-S-CoB + methane [RN:R04541]	methyl-CoM; CoB	CoM-S-S-CoB; methane	314.45|full	Absent	0	None	Absent	0	None	Absent	0	None	Absent	0	None	Absent	0	None	Absent	0	None	Absent	0	None	Absent	0	None	Absent	0	None	Absent	0	None	Absent	0	None	Absent	0	None	Absent	0	None	Absent
Methane metabolism	Methane production	mcrB	methyl-coenzyme M reductase beta subunit	TIGR03257.hmm	K00401	methyl-CoM + CoB = CoM-S-S-CoB + methane [RN:R04541]	methyl-CoM; CoB	CoM-S-S-CoB; methane	173.35|full	Absent	0	None	Absent	0	None	Absent	0	None	Absent	0	None	Absent	0	None	Absent	0	None	Absent	0	None	Absent	0	None	Absent	0	None	Absent	0	None	Absent	0	None	Absent	0	None	Absent	0	None	Absent
Methane metabolism	Methane production	mcrC	methyl-coenzyme M reductase subunit C	TIGR03259.hmm	K03421	methyl-CoM + CoB = CoM-S-S-CoB + methane [RN:R04541]	methyl-CoM; CoB	CoM-S-S-CoB; methane	171.60|full	Absent	0	None	Absent	0	None	Absent	0	None	Absent	0	None	Absent	0	None	Absent	0	None	Absent	0	None	Absent	0	None	Absent	0	None	Absent	0	None	Absent	0	None	Absent	0	None	Absent	0	None	Absent
Nitrile hydration	Nitrile hydratase	nthA	nitrile hydratase subunit alpha	TIGR01323.hmm	K01721	an aliphatic amide = a nitrile + H2O [RN:R02826]	aliphatic amide	nitrile; H2O	239.05|full	Absent	0	None	Absent	0	None	Absent	0	None	Absent	0	None	Absent	0	None	Absent	0	None	Absent	0	None	Absent	0	None	Absent	0	None	Absent	0	None	Absent	0	None	Absent	0	None	Absent	0	None	Absent
Nitrile hydration	Nitrile hydratase	nthB	nitrile hydratase subunit beta	TIGR03888.hmm	K20807	an aliphatic amide = a nitrile + H2O [RN:R02826]	aliphatic amide	nitrile; H2O	136.35|full	Absent	0	None	Absent	0	None	Absent	0	None	Absent	0	None	Absent	0	None	Absent	0	None	Absent	0	None	Absent	0	None	Absent	0	None	Absent	0	None	Absent	0	None	Absent	0	None	Absent	0	None	Absent
Nitrogen cycling	Ammonia oxidation	amoA	methane/ammonia monooxygenase subunit A	amoA.hmm	K10944	NH3 + a reduced acceptor + O2 = NH2OH + an acceptor + H2O [RN:R09519]	NH3; reduced acceptor; O2	NH2OH; acceptor; H2O	160.90|full	Absent	0	None	Absent	0	None	Absent	0	None	Absent	0	None	Absent	0	None	Absent	0	None	Absent	0	None	Absent	0	None	Absent	0	None	Absent	0	None	Absent	0	None	Absent	0	None	Absent	0	None	Absent
Nitrogen cycling	Ammonia oxidation	amoB	methane/ammonia monooxygenase subunit B	amoB.hmm	K10945	NH3 + a reduced acceptor + O2 = NH2OH + an acceptor + H2O [RN:R09519]	NH3; reduced acceptor; O2	NH2OH; acceptor; H2O	156.70|full	Absent	0	None	Absent	0	None	Absent	0	None	Absent	0	None	Absent	0	None	Absent	0	None	Absent	0	None	Absent	0	None	Absent	0	None	Absent	0	None	Absent	0	None	Absent	0	None	Absent	0	None	Absent
Nitrogen cycling	Ammonia oxidation	amoC	methane/ammonia monooxygenase subunit C	amoC.hmm	K10946	NH3 + a reduced acceptor + O2 = NH2OH + an acceptor + H2O [RN:R09519]	NH3; reduced acceptor; O2	NH2OH; acceptor; H2O	136.27|full	Absent	0	None	Absent	0	None	Absent	0	None	Absent	0	None	Absent	0	None	Absent	0	None	Absent	0	None	Absent	0	None	Absent	0	None	Absent	0	None	Absent	0	None	Absent	0	None	Absent	0	None	Absent
Nitrogen cycling	N2 fixation	anfD	nitrogenase iron-iron protein, alpha subunit	TIGR01861.hmm	N/A	8 reduced ferredoxin + 8 H+ + N2 + 16 ATP + 16 H2O = 8 oxidized ferredoxin + H2 + 2 NH3 + 16 ADP + 16 phosphate [RN:R05185]	reduced ferredoxin; H+; N2; ATP; H2O	oxidized ferredoxin; H2; NH3; ADP; phosphate	873.55|full	Absent	0	None	Absent	0	None	Absent	0	None	Absent	0	None	Absent	0	None	Absent	0	None	Absent	0	None	Absent	0	None	Absent	0	None	Absent	0	None	Absent	0	None	Absent	0	None	Absent	0	None	Absent
Nitrogen cycling	N2 fixation	anfK	nitrogenase iron-iron protein, beta subunit	TIGR02931.hmm	N/A	8 reduced ferredoxin + 8 H+ + N2 + 16 ATP + 16 H2O = 8 oxidized ferredoxin + H2 + 2 NH3 + 16 ADP + 16 phosphate [RN:R05185]	reduced ferredoxin; H+; N2; ATP; H2O	oxidized ferredoxin; H2; NH3; ADP; phosphate	853.75|full	Absent	0	None	Absent	0	None	Absent	0	None	Absent	0	None	Absent	0	None	Absent	0	None	Absent	0	None	Absent	0	None	Absent	0	None	Absent	0	None	Absent	0	None	Absent	0	None	Absent	0	None	Absent
Nitrogen cycling	N2 fixation	anfG	nitrogenase iron-iron protein, delta subunit	TIGR02929.hmm	K00531	8 reduced ferredoxin + 8 H+ + N2 + 16 ATP + 16 H2O = 8 oxidized ferredoxin + H2 + 2 NH3 + 16 ADP + 16 phosphate [RN:R05185]	reduced ferredoxin; H+; N2; ATP; H2O	oxidized ferredoxin; H2; NH3; ADP; phosphate	124.50|full	Absent	0	None	Absent	0	None	Absent	0	None	Absent	0	None	Absent	0	None	Absent	0	None	Absent	0	None	Absent	0	None	Absent	0	None	Absent	0	None	Absent	0	None	Absent	0	None	Absent	0	None	Absent
Nitrogen cycling	N2 fixation	nifD	nitrogenase molybdenum-iron protein alpha chain	TIGR01282.hmm	K02586	8 reduced ferredoxin + 8 H+ + N2 + 16 ATP + 16 H2O = 8 oxidized ferredoxin + H2 + 2 NH3 + 16 ADP + 16 phosphate [RN:R05185]	reduced ferredoxin; H+; N2; ATP; H2O	oxidized ferredoxin; H2; NH3; ADP; phosphate	503.05|full	Absent	0	None	Absent	0	None	Absent	0	None	Absent	0	None	Absent	0	None	Absent	0	None	Absent	0	None	Absent	0	None	Absent	0	None	Absent	0	None	Absent	0	None	Absent	0	None	Absent	0	None	Absent
Nitrogen cycling	N2 fixation	nifK	nitrogenase molybdenum-iron protein beta chain	TIGR01286.hmm	K02591	8 reduced ferredoxin + 8 H+ + N2 + 16 ATP + 16 H2O = 8 oxidized ferredoxin + H2 + 2 NH3 + 16 ADP + 16 phosphate [RN:R05185]	reduced ferredoxin; H+; N2; ATP; H2O	oxidized ferredoxin; H2; NH3; ADP; phosphate	414.50|full	Absent	0	None	Absent	0	None	Absent	0	None	Absent	0	None	Absent	0	None	Absent	0	None	Absent	0	None	Absent	0	None	Absent	0	None	Absent	0	None	Absent	0	None	Absent	0	None	Absent	0	None	Absent
Nitrogen cycling	N2 fixation	vnfD	nitrogenase vanadium-iron protein, alpha chain	TIGR01860.hmm	K22896	12 reduced ferredoxin + 12 H+ + N2 + 40 ATP + 40 H2O = 12 oxidized ferredoxin + 3 H2 + 2 NH3 + 40 ADP + 40 phosphate [RN:R12084]	reduced ferredoxin; H+; N2; ATP; H2O	oxidized ferredoxin; H2; NH3; ADP; phosphate	822.85|full	Absent	0	None	Absent	0	None	Absent	0	None	Absent	0	None	Absent	0	None	Absent	0	None	Absent	0	None	Absent	0	None	Absent	0	None	Absent	0	None	Absent	0	None	Absent	0	None	Absent	0	None	Absent
Nitrogen cycling	N2 fixation	vnfK	nitrogenase vanadium-iron protein, beta chain	TIGR02932.hmm	K22897	12 reduced ferredoxin + 12 H+ + N2 + 40 ATP + 40 H2O = 12 oxidized ferredoxin + 3 H2 + 2 NH3 + 40 ADP + 40 phosphate [RN:R12084]	reduced ferredoxin; H+; N2; ATP; H2O	oxidized ferredoxin; H2; NH3; ADP; phosphate	821.85|full	Absent	0	None	Absent	0	None	Absent	0	None	Absent	0	None	Absent	0	None	Absent	0	None	Absent	0	None	Absent	0	None	Absent	0	None	Absent	0	None	Absent	0	None	Absent	0	None	Absent	0	None	Absent
Nitrogen cycling	N2 fixation	vnfG	nitrogenase vanadium-iron protein, delta chain	TIGR02930.hmm	K22898	12 reduced ferredoxin + 12 H+ + N2 + 40 ATP + 40 H2O = 12 oxidized ferredoxin + 3 H2 + 2 NH3 + 40 ADP + 40 phosphate [RN:R12084]	reduced ferredoxin; H+; N2; ATP; H2O	oxidized ferredoxin; H2; NH3; ADP; phosphate	122.35|full	Absent	0	None	Absent	0	None	Absent	0	None	Absent	0	None	Absent	0	None	Absent	0	None	Absent	0	None	Absent	0	None	Absent	0	None	Absent	0	None	Absent	0	None	Absent	0	None	Absent	0	None	Absent
Nitrogen cycling	N2 fixation	nifH	nitrogenase iron protein	TIGR01287.hmm	K02588	8 reduced ferredoxin + 8 H+ + N2 + 16 ATP + 16 H2O = 8 oxidized ferredoxin + H2 + 2 NH3 + 16 ADP + 16 phosphate [RN:R05185]	reduced ferredoxin; H+; N2; ATP; H2O	oxidized ferredoxin; H2; NH3; ADP; phosphate	261.05|full	Absent	0	None	Absent	0	None	Absent	0	None	Absent	0	None	Absent	0	None	Present	2	k141_2119335_6,k141_2119335_7	Absent	0	None	Absent	0	None	Absent	0	None	Absent	0	None	Absent	0	None	Absent	0	None	Absent	0	None	Absent
Nitrogen cycling	Nitrite oxidation	nxrA	nitrate reductase / nitrite oxidoreductase, alpha subunit	nitrite_oxidoreductase_nxrA.hmm	K00370	nitrate + a quinol = nitrite + a quinone + H2O [RN:R09497]	nitrate; quinol	nitrite; quinone; H2O	370|full	Absent	0	None	Absent	0	None	Absent	0	None	Absent	0	None	Absent	0	None	Absent	0	None	Absent	0	None	Absent	0	None	Absent	0	None	Absent	0	None	Absent	0	None	Absent	0	None	Absent	0	None	Absent
Nitrogen cycling	Nitrite oxidation	nxrB	nitrate reductase / nitrite oxidoreductase, beta subunit	nitrite_oxidoreductase_nxrB.hmm	K00371	nitrate + a quinol = nitrite + a quinone + H2O [RN:R09497]	nitrate; quinol	nitrite; quinone; H2O	252|full	Absent	0	None	Absent	0	None	Absent	0	None	Absent	0	None	Absent	0	None	Absent	0	None	Absent	0	None	Absent	0	None	Absent	0	None	Absent	0	None	Absent	0	None	Absent	0	None	Absent	0	None	Absent
Nitrogen cycling	Nitrate reduction	napA	periplasmic nitrate reductase NapA	TIGR01706.hmm	K02567	Nitrite + Acceptor + H2O <=> Nitrate + Reduced acceptor	Nitrite; Acceptor; H2O	Nitrate; Reduced acceptor	472.50|full	Absent	0	None	Absent	0	None	Absent	0	None	Absent	0	None	Absent	0	None	Absent	0	None	Absent	0	None	Absent	0	None	Absent	0	None	Absent	0	None	Absent	0	None	Absent	0	None	Absent	0	None	Absent
Nitrogen cycling	Nitrate reduction	napB	cytochrome c-type protein NapB	PF03892.hmm	K02568	Nitrite + Acceptor + H2O <=> Nitrate + Reduced acceptor	Nitrite; Acceptor; H2O	Nitrate; Reduced acceptor	23.9|full	Absent	0	None	Absent	0	None	Absent	0	None	Absent	0	None	Absent	0	None	Absent	0	None	Absent	0	None	Absent	0	None	Absent	0	None	Absent	0	None	Absent	0	None	Absent	0	None	Absent	0	None	Absent
Nitrogen cycling	Nitrate reduction	narG	nitrate reductase / nitrite oxidoreductase, alpha subunit	TIGR01580.hmm	K00370	nitrate + a quinol = nitrite + a quinone + H2O [RN:R09497]	nitrate; quinol	nitrite; quinone; H2O	600.95|full	Absent	0	None	Absent	0	None	Present	1	k141_123901_2	Absent	0	None	Absent	0	None	Absent	0	None	Absent	0	None	Absent	0	None	Present	1	k141_171011_19	Absent	0	None	Absent	0	None	Absent	0	None	Absent	0	None	Absent
Nitrogen cycling	Nitrate reduction	narH	nitrate reductase / nitrite oxidoreductase, beta subunit	TIGR01660.hmm	K00371	nitrate + a quinol = nitrite + a quinone + H2O [RN:R09497]	nitrate; quinol	nitrite; quinone; H2O	348.00|full	Absent	0	None	Absent	0	None	Absent	0	None	Absent	0	None	Absent	0	None	Absent	0	None	Absent	0	None	Absent	0	None	Present	1	k141_171011_21	Absent	0	None	Absent	0	None	Absent	0	None	Absent	0	None	Absent
Nitrogen cycling	Nitrite reduction to ammonia	nrfH	cytochrome c nitrite reductase small subunit	TIGR03153.hmm	K15876	NH3 + 2 H2O + 6 ferricytochrome c = nitrite + 6 ferrocytochrome c + 7 H+ [RN:R05712]	NH3; H2O; ferricytochrome c	nitrite; ferrocytochrome c; H+	75.30|full	Absent	0	None	Absent	0	None	Absent	0	None	Absent	0	None	Absent	0	None	Absent	0	None	Absent	0	None	Absent	0	None	Present	1	k141_2166631_12	Absent	0	None	Absent	0	None	Absent	0	None	Absent	0	None	Absent
Nitrogen cycling	Nitrite reduction to ammonia	nrfA	nitrite reductase (cytochrome c-552)	PF02335.hmm	K03385	NH3 + 2 H2O + 6 ferricytochrome c = nitrite + 6 ferrocytochrome c + 7 H+ [RN:R05712]	NH3; H2O; ferricytochrome c	nitrite; ferrocytochrome c; H+	57|full	Absent	0	None	Absent	0	None	Absent	0	None	Absent	0	None	Absent	0	None	Absent	0	None	Absent	0	None	Absent	0	None	Absent	0	None	Absent	0	None	Absent	0	None	Absent	0	None	Absent	0	None	Absent
Nitrogen cycling	Nitrite reduction to ammonia	nrfD	cytochrome c nitrite reductase, NrfD subunit	TIGR03148.hmm	K04015	NH3 + 2 H2O + 6 ferricytochrome c = nitrite + 6 ferrocytochrome c + 7 H+ [RN:R05712]	NH3; H2O; ferricytochrome c	nitrite; ferrocytochrome c; H+	300.15|full	Absent	0	None	Absent	0	None	Absent	0	None	Absent	0	None	Absent	0	None	Absent	0	None	Absent	0	None	Absent	0	None	Absent	0	None	Absent	0	None	Absent	0	None	Absent	0	None	Absent	0	None	Absent
Nitrogen cycling	Nitrite reduction to ammonia	nirB	nitrite reductase (NADH) large subunit	TIGR02374.hmm	K00362	NH3 + 3 NAD+ + 2 H2O = nitrite + 3 NADH + 5 H+ [RN:R00787]	NH3; NAD+; H2O	nitrite; NADH; H+	442.75|full	Absent	0	None	Absent	0	None	Absent	0	None	Absent	0	None	Absent	0	None	Absent	0	None	Absent	0	None	Absent	0	None	Present	1	k141_171011_17	Absent	0	None	Absent	0	None	Absent	0	None	Absent	0	None	Absent
Nitrogen cycling	Nitrite reduction to ammonia	nirD	nitrite reductase (NADH) small subunit	TIGR02378.hmm	K00363	NH3 + 3 NAD+ + 2 H2O = nitrite + 3 NADH + 5 H+ [RN:R00787]	NH3; NAD+; H2O	nitrite; NADH; H+	69.85|full	Absent	0	None	Absent	0	None	Absent	0	None	Absent	0	None	Absent	0	None	Absent	0	None	Absent	0	None	Absent	0	None	Present	1	k141_171011_18	Absent	0	None	Absent	0	None	Absent	0	None	Absent	0	None	Absent
Nitrogen cycling	Nitrite reduction	nirK	nitrite reductase (NO-forming)	TIGR02376.hmm	K00368	nitric oxide + H2O + ferricytochrome c = nitrite + ferrocytochrome c + 2 H+ [RN:R00783]	nitric oxide; H2O; ferricytochrome c	nitrite; ferrocytochrome c; H+	169.10|full	Absent	0	None	Absent	0	None	Absent	0	None	Absent	0	None	Absent	0	None	Absent	0	None	Absent	0	None	Absent	0	None	Absent	0	None	Absent	0	None	Absent	0	None	Absent	0	None	Absent	0	None	Absent
Nitrogen cycling	Nitrite reduction	nirS	nitrite reductase (NO-forming) / hydroxylamine reductase	nitrite_reductase_nirS.hmm	K15864	nitric oxide + H2O + ferricytochrome c = nitrite + ferrocytochrome c + 2 H+ [RN:R00783]	nitric oxide; H2O; ferricytochrome c	nitrite; ferrocytochrome c; H+	200|full	Absent	0	None	Absent	0	None	Absent	0	None	Absent	0	None	Absent	0	None	Absent	0	None	Absent	0	None	Absent	0	None	Present	1	k141_2168894_87	Absent	0	None	Absent	0	None	Absent	0	None	Absent	0	None	Present
Nitrogen cycling	Nitrite reduction	octR	nitrite reductase (Octaheme c-type cytochrome Shewanella-type)	TIGR04315.hmm	N/A	Nitrite reduction	N/A	N/A	325.00|full	Absent	0	None	Absent	0	None	Absent	0	None	Absent	0	None	Absent	0	None	Absent	0	None	Absent	0	None	Absent	0	None	Absent	0	None	Present	1	k141_1538444_8	Absent	0	None	Absent	0	None	Absent	0	None	Absent
Nitrogen cycling	Nitric oxide reduction	norB	nitric oxide reductase subunit B	nitric_oxide_reductase_norB.hmm	K04561	nitrous oxide + 2 ferricytochrome c + H2O = 2 nitric oxide + 2 ferrocytochrome c + 2 H+ [RN:R00294]	nitrous oxide; ferricytochrome c; H2O	nitric oxide; ferrocytochrome c; H+	79|full	Absent	0	None	Absent	0	None	Absent	0	None	Absent	0	None	Absent	0	None	Absent	0	None	Absent	0	None	Absent	0	None	Present	1	k141_2168894_73	Absent	0	None	Absent	0	None	Absent	0	None	Absent	0	None	Absent
Nitrogen cycling	Nitric oxide reduction	norC	nitric oxide reductase subunit C	nitric_oxide_reductase_norC.hmm	K02305	nitrous oxide + 2 ferricytochrome c + H2O = 2 nitric oxide + 2 ferrocytochrome c + 2 H+ [RN:R00294]	nitrous oxide; ferricytochrome c; H2O	nitric oxide; ferrocytochrome c; H+	50|full	Absent	0	None	Absent	0	None	Absent	0	None	Absent	0	None	Absent	0	None	Absent	0	None	Absent	0	None	Absent	0	None	Present	1	k141_2168894_72	Absent	0	None	Absent	0	None	Absent	0	None	Absent	0	None	Absent
Nitrogen cycling	Nitrous oxide reduction	nosD	nitrous oxidase accessory protein	PF05048.hmm	N/A	Nitrous oxide reduction	N/A	N/A	290|full	Absent	0	None	Absent	0	None	Absent	0	None	Absent	0	None	Absent	0	None	Absent	0	None	Absent	0	None	Absent	0	None	Absent	0	None	Absent	0	None	Absent	0	None	Absent	0	None	Absent	0	None	Absent
Nitrogen cycling	Nitrous oxide reduction	nosZ	nitrous-oxide reductase	TIGR04246.hmm	N/A	Nitrous oxide reduction	N/A	N/A	550.00|full	Absent	0	None	Absent	0	None	Absent	0	None	Absent	0	None	Absent	0	None	Absent	0	None	Absent	0	None	Absent	0	None	Present	1	k141_2168894_86	Absent	0	None	Absent	0	None	Absent	0	None	Absent	0	None	Absent
Nitrogen cycling	Anammox	hzoA	hydroxylamine dehydrogenase, alpha subunit	hydrazine_oxidase_hzoA.hmm	K20935	Hydrazine + 4 Ferricytochrome c <=> Nitrogen + 4 Ferrocytochrome c [RN:R07174]	Hydrazine; ferricytochrome c	Nitrogen	325|full	Absent	0	None	Absent	0	None	Absent	0	None	Absent	0	None	Absent	0	None	Absent	0	None	Absent	0	None	Absent	0	None	Absent	0	None	Absent	0	None	Absent	0	None	Absent	0	None	Absent	0	None	Absent
Nitrogen cycling	Anammox	hzsA	hydrazine synthase subunit, alpha subunit	hydrazine_synthase_hzsA.hmm	K20932	nitric oxide + ammonium + 3 ferrocytochrome c = hydrazine + H2O + 3 ferricytochrome c [RN:R09799]	nitric oxide; ammonium; ferrocytochrome c	hydrazine; H2O; ferricytochrome c	466|full	Absent	0	None	Absent	0	None	Absent	0	None	Absent	0	None	Absent	0	None	Absent	0	None	Absent	0	None	Absent	0	None	Absent	0	None	Absent	0	None	Absent	0	None	Absent	0	None	Absent	0	None	Absent
Oxidative phosphorylation	Complex I (NADH-quinone oxidoreductase)	nuoA	NADH-quinone oxidoreductase subunit A	K00330.hmm	K00330	NADH + ubiquinone + 6 H+[side 1] = NAD+ + ubiquinol + 7 H+[side 2] [RN:R11945]	NADH; ubiquinone; H+	NAD+; ubiquinol; H+	120.27|full	Present	1	k141_926894_159	Present	1	k141_1899829_40	Present	3	k141_1926619_2,k141_1159748_3,k141_832111_4	Absent	0	None	Absent	0	None	Present	1	k141_655010_33	Absent	0	None	Absent	0	None	Present	1	k141_1599212_9	Present	1	k141_388376_3	Absent	0	None	Present	1	k141_961311_191	Absent	0	None	Present
Oxidative phosphorylation	Complex I (NADH-quinone oxidoreductase)	nuoB	NADH-quinone oxidoreductase subunit B	K00331.hmm	K00331	NADH + ubiquinone + 6 H+[side 1] = NAD+ + ubiquinol + 7 H+[side 2] [RN:R11945]	NADH; ubiquinone; H+	NAD+; ubiquinol; H+	263.03|domain	Absent	0	None	Present	1	k141_1899829_41	Present	3	k141_1159748_4,k141_1926619_3,k141_832111_5	Absent	0	None	Absent	0	None	Present	1	k141_655010_32	Absent	0	None	Absent	0	None	Present	1	k141_1599212_10	Present	1	k141_388376_2	Absent	0	None	Absent	0	None	Absent	0	None	Present
Oxidative phosphorylation	Complex I (NADH-quinone oxidoreductase)	nuoC	NADH-quinone oxidoreductase subunit C	K00332.hmm	K00332	NADH + ubiquinone + 6 H+[side 1] = NAD+ + ubiquinol + 7 H+[side 2] [RN:R11945]	NADH; ubiquinone; H+	NAD+; ubiquinol; H+	202.20|domain	Absent	0	None	Absent	0	None	Absent	0	None	Absent	0	None	Absent	0	None	Present	1	k141_655010_31	Absent	0	None	Absent	0	None	Present	1	k141_1599212_11	Present	1	k141_388376_1	Absent	0	None	Present	1	k141_961311_193	Absent	0	None	Present
Oxidative phosphorylation	Complex I (NAD(P)H-quinone oxidoreductase)	NdhA	NAD(P)H-quinone oxidoreductase subunit 1	K05572.hmm	K05572	NADH + ubiquinone + 6 H+[side 1] = NAD+ + ubiquinol + 7 H+[side 2] [RN:R11945]	NADH; ubiquinone; H+	NAD+; ubiquinol; H+	518.33|full	Absent	0	None	Absent	0	None	Absent	0	None	Absent	0	None	Absent	0	None	Absent	0	None	Absent	0	None	Absent	0	None	Absent	0	None	Absent	0	None	Absent	0	None	Absent	0	None	Absent	0	None	Absent
Oxidative phosphorylation	Complex I (NAD(P)H-quinone oxidoreductase)	NdhB	NAD(P)H-quinone oxidoreductase subunit 2	K05573.hmm	K05573	NADH + ubiquinone + 6 H+[side 1] = NAD+ + ubiquinol + 7 H+[side 2] [RN:R11945]	NADH; ubiquinone; H+	NAD+; ubiquinol; H+	552.07|full	Absent	0	None	Absent	0	None	Absent	0	None	Absent	0	None	Absent	0	None	Absent	0	None	Absent	0	None	Absent	0	None	Absent	0	None	Absent	0	None	Absent	0	None	Absent	0	None	Absent	0	None	Absent
Oxidative phosphorylation	Complex I (NAD(P)H-quinone oxidoreductase)	NdhC	NAD(P)H-quinone oxidoreductase subunit 3	K05574.hmm	K05574	NADH + ubiquinone + 6 H+[side 1] = NAD+ + ubiquinol + 7 H+[side 2] [RN:R11945]	NADH; ubiquinone; H+	NAD+; ubiquinol; H+	173.80|full	Absent	0	None	Absent	0	None	Absent	0	None	Absent	0	None	Absent	0	None	Absent	0	None	Absent	0	None	Absent	0	None	Absent	0	None	Absent	0	None	Absent	0	None	Absent	0	None	Absent	0	None	Absent
Oxidative phosphorylation	Complex II (Succinate dehydrogenase/Fumarate reductase)	sdhC	succinate dehydrogenase / fumarate reductase, cytochrome b subunit	K00241.hmm	K00241	succinate + a quinone = fumarate + a quinol [RN:R02164]	succinate; quinone	fumarate; quinol	43.60|domain	Absent	0	None	Absent	0	None	Absent	0	None	Absent	0	None	Absent	0	None	Absent	0	None	Absent	0	None	Absent	0	None	Present	1	k141_1206673_6	Present	2	k141_834299_15,k141_1370284_22	Absent	0	None	Absent	0	None	Absent	0	None	Absent
Oxidative phosphorylation	Complex II (Succinate dehydrogenase/Fumarate reductase)	sdhD	succinate dehydrogenase / fumarate reductase, membrane anchor subunit	K00242.hmm	K00242	succinate + a quinone = fumarate + a quinol [RN:R02164]	succinate; quinone	fumarate; quinol	64.07|domain	Absent	0	None	Absent	0	None	Absent	0	None	Absent	0	None	Absent	0	None	Absent	0	None	Absent	0	None	Absent	0	None	Present	1	k141_1206673_7	Absent	0	None	Absent	0	None	Absent	0	None	Absent	0	None	Present
Oxidative phosphorylation	Complex III (Cytochrome c reductase)	petA	ubiquinol-cytochrome c reductase iron-sulfur subunit	K00411.hmm	K00411	quinol + 2 ferricytochrome c = quinone + 2 ferrocytochrome c + 2 H+[side 2]	quinol; ferricytochrome c	quinone; ferrocytochrome c; H+	84.30|full	Absent	0	None	Absent	0	None	Absent	0	None	Absent	0	None	Absent	0	None	Absent	0	None	Absent	0	None	Absent	0	None	Present	2	k141_2353323_37,k141_1586467_15	Absent	0	None	Absent	0	None	Absent	0	None	Absent	0	None	Absent
Oxidative phosphorylation	Complex III (Cytochrome c reductase)	petB	ubiquinol-cytochrome c reductase cytochrome b/c1 subunit	K00412.hmm	K00412	quinol + 2 ferricytochrome c = quinone + 2 ferrocytochrome c + 2 H+[side 2]	quinol; ferricytochrome c	quinone; ferrocytochrome c; H+	297.67|domain	Present	1	k141_907767_83	Absent	0	None	Absent	0	None	Absent	0	None	Absent	0	None	Absent	0	None	Absent	0	None	Absent	0	None	Present	1	k141_2353323_36	Absent	0	None	Absent	0	None	Present	1	k141_1299850_100	Absent	0	None	Absent
Oxidative phosphorylation	Complex III (Cytochrome c reductase)	fbcH	ubiquinol-cytochrome c reductase cytochrome b/c1 subunit	K00410.hmm	K00410	quinol + 2 ferricytochrome c = quinone + 2 ferrocytochrome c + 2 H+[side 2]	quinol; ferricytochrome c	quinone; ferrocytochrome c; H+	718.00|domain	Absent	0	None	Absent	0	None	Absent	0	None	Absent	0	None	Absent	0	None	Absent	0	None	Absent	0	None	Absent	0	None	Absent	0	None	Absent	0	None	Absent	0	None	Absent	0	None	Absent	0	None	Absent
Oxidative phosphorylation	Complex V (ATP synthase: V/A-type H+/Na+-transporting ATPase)	atpA (V/A-type)	V/A-type H+/Na+-transporting ATPase subunit A	K02117.hmm	K02117	ATP + H2O + 4 H+[side 1] = ADP + phosphate + 4 H+[side 2]	ATP; H2O; H+	ADP; phosphate; H+	814.23|full	Present	1	k141_1428802_87	Absent	0	None	Absent	0	None	Absent	0	None	Absent	0	None	Present	1	k141_794167_14	Present	2	k141_363735_2,k141_2005241_4	Present	1	k141_1149782_1	Present	1	k141_1427774_7	Absent	0	None	Absent	0	None	Present	1	k141_1961850_7	Present	1	k141_328559_5	Absent
Oxidative phosphorylation	Complex V (ATP synthase: V/A-type H+/Na+-transporting ATPase)	atpB (V/A-type)	V/A-type H+/Na+-transporting ATPase subunit B	K02118.hmm	K02118	ATP + H2O + 4 H+[side 1] = ADP + phosphate + 4 H+[side 2]	ATP; H2O; H+	ADP; phosphate; H+	701.83|full	Present	1	k141_1428802_86	Absent	0	None	Absent	0	None	Absent	0	None	Absent	0	None	Present	1	k141_794167_15	Present	2	k141_457653_2,k141_2005241_5	Absent	0	None	Absent	0	None	Absent	0	None	Absent	0	None	Present	2	k141_2106332_44,k141_1961850_6	Absent	0	None	Absent
Oxidative phosphorylation	Complex V (F-type H+-transporting ATPase)	atpA (F-type)	F-type H+/Na+-transporting ATPase subunit alpha	K02111.hmm	K02111	ATP + H2O + 4 H+[side 1] = ADP + phosphate + 4 H+[side 2]	ATP; H2O; H+	ADP; phosphate; H+	431.80|domain	Present	1	k141_154520_222	Present	1	k141_2015840_5	Absent	0	None	Absent	0	None	Present	1	k141_2109185_4	Absent	0	None	Absent	0	None	Absent	0	None	Present	1	k141_171011_11	Absent	0	None	Absent	0	None	Present	1	k141_414628_102	Absent	0	None	Present
Oxidative phosphorylation	Complex V (F-type H+-transporting ATPase)	atpD (F-type)	F-type H+/Na+-transporting ATPase subunit beta	K02112.hmm	K02112	ATP + H2O + 4 H+[side 1] = ADP + phosphate + 4 H+[side 2]	ATP; H2O; H+	ADP; phosphate; H+	482.47|domain	Present	1	k141_154520_220	Present	1	k141_1461457_1	Absent	0	None	Absent	0	None	Present	1	k141_2109185_2	Absent	0	None	Absent	0	None	Absent	0	None	Present	1	k141_171011_13	Absent	0	None	Absent	0	None	Present	1	k141_414628_104	Absent	0	None	Present
Oxygen metabolism (Oxidative phosphorylation Complex IV)	Oxygen metabolism - cytochrome c oxidase, caa3-type	coxA	cytochrome c oxidase subunit I	TIGR02891.hmm	K02274	4 ferrocytochrome c + O2 + 4 H+ = 4 ferricytochrome c + 2 H2O [RN:R00081]	ferrocytochrome c; O2; H+	ferricytochrome c; H2O	617.40|full	Absent	0	None	Absent	0	None	Absent	0	None	Absent	0	None	Absent	0	None	Absent	0	None	Absent	0	None	Absent	0	None	Present	1	k141_1478726_11	Present	1	k141_2488531_17	Absent	0	None	Absent	0	None	Absent	0	None	Present
Oxygen metabolism (Oxidative phosphorylation Complex IV)	Oxygen metabolism - cytochrome c oxidase, caa3-type	coxB	cytochrome c oxidase subunit II	TIGR02866.hmm	K02275	4 ferrocytochrome c + O2 + 4 H+ = 4 ferricytochrome c + 2 H2O [RN:R00081]	ferrocytochrome c; O2; H+	ferricytochrome c; H2O	144.30|full	Absent	0	None	Absent	0	None	Absent	0	None	Absent	0	None	Absent	0	None	Absent	0	None	Absent	0	None	Absent	0	None	Present	1	k141_1478726_10	Present	1	k141_2488531_16	Absent	0	None	Absent	0	None	Absent	0	None	Present
Oxygen metabolism (Oxidative phosphorylation Complex IV)	Oxygen metabolism - cytochrome c oxidase, cbb3-type	ccoN	cytochrome c oxidase cbb3-type subunit I	TIGR00780.hmm	K00404	4 ferrocytochrome c + O2 + 4 H+ = 4 ferricytochrome c + 2 H2O [RN:R00081]	ferrocytochrome c; O2; H+	ferricytochrome c; H2O	168.15|full	Absent	0	None	Absent	0	None	Absent	0	None	Absent	0	None	Absent	0	None	Absent	0	None	Absent	0	None	Absent	0	None	Present	1	k141_195773_5	Present	1	k141_603733_7	Absent	0	None	Absent	0	None	Absent	0	None	Absent
Oxygen metabolism (Oxidative phosphorylation Complex IV)	Oxygen metabolism - cytochrome c oxidase, cbb3-type	ccoO	cytochrome c oxidase cbb3-type subunit II	TIGR00781.hmm	K00405	4 ferrocytochrome c + O2 + 4 H+ = 4 ferricytochrome c + 2 H2O [RN:R00081]	ferrocytochrome c; O2; H+	ferricytochrome c; H2O	62.85|full	Absent	0	None	Absent	0	None	Absent	0	None	Absent	0	None	Absent	0	None	Absent	0	None	Absent	0	None	Absent	0	None	Present	1	k141_195773_6	Present	1	k141_603733_6	Absent	0	None	Absent	0	None	Absent	0	None	Absent
Oxygen metabolism (Oxidative phosphorylation Complex IV)	Oxygen metabolism - cytochrome c oxidase, cbb3-type	ccoP	cytochrome c oxidase cbb3-type subunit III	TIGR00782.hmm	K00406	4 ferrocytochrome c + O2 + 4 H+ = 4 ferricytochrome c + 2 H2O [RN:R00081]	ferrocytochrome c; O2; H+	ferricytochrome c; H2O	54.05|full	Present	1	k141_652819_95	Absent	0	None	Absent	0	None	Absent	0	None	Absent	0	None	Absent	0	None	Absent	0	None	Absent	0	None	Present	2	k141_195773_8,k141_561262_33	Present	1	k141_603733_8	Absent	0	None	Present	1	k141_2175075_90	Absent	0	None	Present
Oxygen metabolism (Oxidative phosphorylation Complex IV)	Oxygen metabolism - cytochrome (quinone) oxidase, bo type	cyoA	cytochrome o ubiquinol oxidase subunit II	TIGR01433.hmm	K02297	2 ubiquinol + O2 + n H+[side 1] = 2 ubiquinone + 2 H2O + n H+[side 2] [RN:R11335]	ubiquinol; O2; H+	ubiquinone; H2O; H+	218.75|full	Absent	0	None	Absent	0	None	Absent	0	None	Absent	0	None	Absent	0	None	Absent	0	None	Absent	0	None	Absent	0	None	Absent	0	None	Absent	0	None	Absent	0	None	Absent	0	None	Absent	0	None	Absent
Oxygen metabolism (Oxidative phosphorylation Complex IV)	Oxygen metabolism - cytochrome (quinone) oxidase, bo type	cyoD	cytochrome o ubiquinol oxidase subunit IV	TIGR02847.hmm	K02300	2 ubiquinol + O2 + n H+[side 1] = 2 ubiquinone + 2 H2O + n H+[side 2] [RN:R11335]	ubiquinol; O2; H+	ubiquinone; H2O; H+	64.95|full	Absent	0	None	Absent	0	None	Absent	0	None	Absent	0	None	Absent	0	None	Absent	0	None	Absent	0	None	Absent	0	None	Absent	0	None	Absent	0	None	Absent	0	None	Absent	0	None	Absent	0	None	Absent
Oxygen metabolism (Oxidative phosphorylation Complex IV)	Oxygen metabolism - cytochrome (quinone) oxidase, bo type	cyoB	cytochrome o ubiquinol oxidase subunit I	K02298.hmm	K02298	2 ubiquinol + O2 + n H+[side 1] = 2 ubiquinone + 2 H2O + n H+[side 2] [RN:R11335]	ubiquinol; O2; H+	ubiquinone; H2O; H+	967.93|full	Absent	0	None	Absent	0	None	Absent	0	None	Absent	0	None	Absent	0	None	Absent	0	None	Absent	0	None	Absent	0	None	Absent	0	None	Absent	0	None	Absent	0	None	Absent	0	None	Absent	0	None	Absent
Oxygen metabolism (Oxidative phosphorylation Complex IV)	Oxygen metabolism - cytochrome (quinone) oxidase, bo type	cyoC	cytochrome o ubiquinol oxidase subunit III	K02299.hmm	K02299	2 ubiquinol + O2 + n H+[side 1] = 2 ubiquinone + 2 H2O + n H+[side 2] [RN:R11335]	ubiquinol; O2; H+	ubiquinone; H2O; H+	262.30|full	Absent	0	None	Absent	0	None	Absent	0	None	Absent	0	None	Absent	0	None	Absent	0	None	Absent	0	None	Absent	0	None	Absent	0	None	Absent	0	None	Absent	0	None	Absent	0	None	Absent	0	None	Absent
Oxygen metabolism (Oxidative phosphorylation Complex IV)	Oxygen metabolism - cytochrome (quinone) oxidase, bd type	cydA	cytochrome bd ubiquinol oxidase subunit I	PF01654.hmm	K00425	2 ubiquinol + O2[side 2] + 4 H+[side 2] = 2 ubiquinone + 2 H2O[side 2] + 4 H+[side 1] [RN:R11325]	ubiquinol; O2; H+; e-	ubiquinone; H2O; H+; e-	118|full	Present	1	k141_330190_136	Absent	0	None	Absent	0	None	Absent	0	None	Absent	0	None	Absent	0	None	Absent	0	None	Absent	0	None	Absent	0	None	Present	1	k141_2153078_8	Absent	0	None	Present	3	k141_1790683_16,k141_58425_16,k141_1790683_1	Absent	0	None	Present
Oxygen metabolism (Oxidative phosphorylation Complex IV)	Oxygen metabolism - cytochrome (quinone) oxidase, bd type	cydB	cytochrome bd ubiquinol oxidase subunit II	TIGR00203.hmm	K00426	2 ubiquinol + O2[side 2] + 4 H+[side 2] = 2 ubiquinone + 2 H2O[side 2] + 4 H+[side 1] [RN:R11325]	ubiquinol; O2; H+; e-	ubiquinone; H2O; H+; e-	88.55|full	Present	1	k141_330190_137	Absent	0	None	Absent	0	None	Absent	0	None	Absent	0	None	Absent	0	None	Absent	0	None	Absent	0	None	Absent	0	None	Absent	0	None	Absent	0	None	Present	1	k141_1790683_17	Absent	0	None	Present
Oxygen metabolism (Oxidative phosphorylation Complex IV)	Oxygen metabolism - cytochrome (quinone) oxidase, aa3 type, QoxABCD	qoxA	cytochrome aa3-600 menaquinol oxidase subunit II	TIGR01432.hmm	K02826	2 menaquinol + O2 + n H+[side 1] = 2 menaquinone + 2 H2O + n H+[side 2] [RN:R09492]	menaquinol; O2; H+	menaquinone; H2O; H+	204.55|full	Absent	0	None	Absent	0	None	Absent	0	None	Absent	0	None	Absent	0	None	Absent	0	None	Absent	0	None	Absent	0	None	Absent	0	None	Absent	0	None	Absent	0	None	Absent	0	None	Absent	0	None	Absent
Oxygen metabolism (Oxidative phosphorylation Complex IV)	Oxygen metabolism - cytochrome (quinone) oxidase, aa3 type, QoxABCD	qoxB	cytochrome aa3-600 menaquinol oxidase subunit I	TIGR02882.hmm	K02827	2 menaquinol + O2 + n H+[side 1] = 2 menaquinone + 2 H2O + n H+[side 2] [RN:R09492]	menaquinol; O2; H+	menaquinone; H2O; H+	954.70|full	Absent	0	None	Absent	0	None	Absent	0	None	Absent	0	None	Absent	0	None	Absent	0	None	Absent	0	None	Absent	0	None	Absent	0	None	Absent	0	None	Absent	0	None	Absent	0	None	Absent	0	None	Absent
Perchlorate reduction	Perchlorate reduction	pcrA	perchlorate reductase, subunit alpha	TIGR03479.hmm	N/A	reduced acceptor + perchlorate = acceptor + H2O + chlorite	perchlorate; reduced acceptor	chlorite; acceptor; H2O	559.05|full	Absent	0	None	Absent	0	None	Present	1	k141_123901_2	Absent	0	None	Absent	0	None	Absent	0	None	Absent	0	None	Absent	0	None	Present	1	k141_171011_19	Absent	0	None	Absent	0	None	Absent	0	None	Absent	0	None	Absent
Perchlorate reduction	Perchlorate reduction	pcrB	perchlorate reductase, subunit beta	TIGR03478.hmm	N/A	reduced acceptor + perchlorate = acceptor + H2O + chlorite	perchlorate; reduced acceptor	chlorite; acceptor; H2O	319.40|full	Absent	0	None	Absent	0	None	Absent	0	None	Absent	0	None	Absent	0	None	Absent	0	None	Absent	0	None	Absent	0	None	Absent	0	None	Absent	0	None	Absent	0	None	Absent	0	None	Absent	0	None	Absent
Selenate reduction	Selenate reduction	ygfM	putative selenate reductase FAD-binding subunit	TIGR03312.hmm	K12529	selenite + H2O + acceptor = selenate + reduced acceptor [RN:R07229]	selenite; H2O; acceptor	selenate; reduced acceptor	87.85|full	Absent	0	None	Absent	0	None	Absent	0	None	Absent	0	None	Absent	0	None	Absent	0	None	Absent	0	None	Absent	0	None	Absent	0	None	Absent	0	None	Absent	0	None	Absent	0	None	Absent	0	None	Absent
Selenate reduction	Selenate reduction	xdhD	putative selenate reductase molybdopterin-binding subunit	TIGR03313.hmm	K12528	selenite + H2O + acceptor = selenate + reduced acceptor [RN:R07229]	selenite; H2O; acceptor	selenate; reduced acceptor	526.50|full	Absent	0	None	Absent	0	None	Absent	0	None	Absent	0	None	Absent	0	None	Absent	0	None	Absent	0	None	Absent	0	None	Absent	0	None	Absent	0	None	Present	3	k141_1524642_19,k141_1833785_13,k141_1524642_10	Absent	0	None	Absent	0	None	Absent
Selenate reduction	Selenate reduction	YgfK	putative selenate reductase	TIGR03315.hmm	K12527	selenite + H2O + acceptor = selenate + reduced acceptor [RN:R07229]	selenite; H2O; acceptor	selenate; reduced acceptor	354.45|full	Absent	0	None	Absent	0	None	Present	1	k141_724909_1	Absent	0	None	Absent	0	None	Present	1	k141_1178543_65	Absent	0	None	Absent	0	None	Absent	0	None	Absent	0	None	Present	1	k141_1994604_19	Absent	0	None	Absent	0	None	Absent
Sulfur cycling enzymes (detailed)	Assimilatory sulfur metabolism| APS (Adenosine 5'-phosphosulfate) <-> PAPS (3'-Phosphoadenosine 5'-phosphosulfate)	cysC	adenylylsulfate kinase	K00860.hmm	K00860	ATP + adenylyl sulfate = ADP + 3'-phosphoadenylyl sulfate [RN:R00509]	ATP; adenylyl sulfate	ADP; 3'-phosphoadenylyl sulfate	330.53|domain	Present	1	k141_926894_379	Absent	0	None	Absent	0	None	Absent	0	None	Absent	0	None	Present	1	k141_48536_33	Absent	0	None	Absent	0	None	Absent	0	None	Absent	0	None	Absent	0	None	Absent	0	None	Absent	0	None	Absent
Sulfur cycling enzymes (detailed)	Assimilatory sulfur metabolism| APS (Adenosine 5'-phosphosulfate) <-> PAPS (3'-Phosphoadenosine 5'-phosphosulfate)	cysNC	bifunctional enzyme CysN/CysC	K00955.hmm	K00955	ATP + adenylyl sulfate = ADP + 3'-phosphoadenylyl sulfate [RN:R00509]	ATP; adenylyl sulfate	ADP; 3'-phosphoadenylyl sulfate	736.20|full	Absent	0	None	Absent	0	None	Absent	0	None	Absent	0	None	Absent	0	None	Absent	0	None	Absent	0	None	Absent	0	None	Absent	0	None	Absent	0	None	Absent	0	None	Absent	0	None	Absent	0	None	Absent
Sulfur cycling enzymes (detailed)	Assimilatory sulfur metabolism| PAPS (3'-Phosphoadenosine 5'-phosphosulfate) <-> Sulfite	cysH	phosphoadenosine phosphosulfate reductase	K00390.hmm	K00390	3'-phosphoadenosine 5'-phosphosulfate + sulfite + thioredoxin disulfide = 3'-phosphoadenylyl sulfate + thioredoxin [RN:R02021]	3'-Phosphoadenosine 5'-phosphosulfate; sulfite; thioredoxin disulfide	3'-phosphoadenylyl sulfate; thioredoxin	163.33|full	Absent	0	None	Absent	0	None	Absent	0	None	Absent	0	None	Absent	0	None	Absent	0	None	Absent	0	None	Absent	0	None	Present	1	k141_1910510_3	Absent	0	None	Absent	0	None	Absent	0	None	Absent	0	None	Absent
Sulfur cycling enzymes (detailed)	Assimilatory sulfur metabolism| Sulfate <-> APS (Adenosine 5'-phosphosulfate)	cysD	sulfate adenylyltransferase subunit 2	K00957.hmm	K00957	ATP + sulfate = diphosphate + adenylyl sulfate [RN:R00529]	ATP; sulfate	diphosphate; adenylyl sulfate	190.13|domain	Absent	0	None	Absent	0	None	Absent	0	None	Absent	0	None	Absent	0	None	Absent	0	None	Absent	0	None	Absent	0	None	Absent	0	None	Absent	0	None	Present	1	k141_283283_18	Absent	0	None	Absent	0	None	Absent
Sulfur cycling enzymes (detailed)	Assimilatory sulfur metabolism| Sulfate <-> APS (Adenosine 5'-phosphosulfate)	cysN	sulfate adenylyltransferase subunit 1	K00956.hmm	K00956	ATP + sulfate = diphosphate + adenylyl sulfate [RN:R00529]	ATP; sulfate	diphosphate; adenylyl sulfate	537.13|domain	Absent	0	None	Absent	0	None	Absent	0	None	Absent	0	None	Absent	0	None	Absent	0	None	Absent	0	None	Absent	0	None	Absent	0	None	Absent	0	None	Absent	0	None	Absent	0	None	Absent	0	None	Absent
Sulfur cycling enzymes (detailed)	Assimilatory sulfur metabolism| Sulfate <-> APS (Adenosine 5'-phosphosulfate)	cysNC	bifunctional enzyme CysN/CysC	K00955.hmm	K00955	ATP + sulfate = diphosphate + adenylyl sulfate [RN:R00529]	ATP; sulfate	diphosphate; adenylyl sulfate	736.20|full	Absent	0	None	Absent	0	None	Absent	0	None	Absent	0	None	Absent	0	None	Absent	0	None	Absent	0	None	Absent	0	None	Absent	0	None	Absent	0	None	Absent	0	None	Absent	0	None	Absent	0	None	Absent
Sulfur cycling enzymes (detailed)	Assimilatory sulfur metabolism| Sulfide -> Cysteine	cysK	cysteine synthase	K01738.hmm	K01738	O-acetyl-L-serine + hydrogen sulfide = L-cysteine + acetate [RN:R00897]	O-acetyl-L-serine; hydrogen sulfide	L-cysteine; acetate	424.83|domain	Present	1	k141_926894_316	Present	1	k141_359717_81	Absent	0	None	Absent	0	None	Absent	0	None	Present	3	k141_1670965_23,k141_1670965_18,k141_1880395_24	Present	1	k141_1992517_4	Absent	0	None	Absent	0	None	Present	1	k141_1181906_15	Present	2	k141_1326959_16,k141_469014_4	Present	1	k141_1139391_5	Present	1	k141_345303_5	Absent
Sulfur cycling enzymes (detailed)	Assimilatory sulfur metabolism| Sulfide -> Cysteine	cysM	S-sulfo-L-cysteine synthase (O-acetyl-L-serine-dependent)	K12339.hmm	K12339	O-acetyl-L-serine + hydrogen sulfide = L-cysteine + acetate [RN:R00897]	O-acetyl-L-serine; hydrogen sulfide	L-cysteine; acetate	410.00|domain	Absent	0	None	Absent	0	None	Absent	0	None	Absent	0	None	Absent	0	None	Present	1	k141_1670965_34	Present	1	k141_1814110_11	Absent	0	None	Present	1	k141_525938_3	Absent	0	None	Absent	0	None	Absent	0	None	Absent	0	None	Absent
Sulfur cycling enzymes (detailed)	Assimilatory sulfur metabolism| Sulfite -> Sulfide	cysJ	sulfite reductase (NADPH) flavoprotein alpha-component	K00380.hmm	K00380	hydrogen sulfide + 3 NADP+ + 3 H2O = sulfite + 3 NADPH + 3 H+ [RN:R00858]	hydrogen sulfide; NADP+	sulfite; 3 NADPH	520.13|full	Absent	0	None	Absent	0	None	Absent	0	None	Absent	0	None	Absent	0	None	Absent	0	None	Absent	0	None	Absent	0	None	Absent	0	None	Absent	0	None	Absent	0	None	Absent	0	None	Absent	0	None	Absent
Sulfur cycling enzymes (detailed)	Dissimilatory sulfur metabolism | Sulfate reduction	aprA	adenylylsulfate reductase, subunit A	aprA.hmm	K00394	AMP + sulfite + acceptor = adenylyl sulfate + reduced acceptor [RN:R00860]	AMP; sulfite; acceptor	adenylyl sulfate; reduced acceptor	641.75|full	Absent	0	None	Absent	0	None	Absent	0	None	Absent	0	None	Absent	0	None	Absent	0	None	Absent	0	None	Absent	0	None	Present	2	k141_505022_11,k141_2318751_8	Present	1	k141_850586_9	Absent	0	None	Absent	0	None	Absent	0	None	Absent
Sulfur cycling enzymes (detailed)	Dissimilatory sulfur metabolism | Sulfate reduction	aprB	adenylylsulfate reductase, subunit B	aprB.hmm	K00395	AMP + sulfite + acceptor = adenylyl sulfate + reduced acceptor [RN:R00860]	AMP; sulfite; acceptor	adenylyl sulfate; reduced acceptor	135.65|full	Absent	0	None	Absent	0	None	Present	1	k141_22512_5	Absent	0	None	Absent	0	None	Absent	0	None	Absent	0	None	Absent	0	None	Present	2	k141_2318751_9,k141_505022_12	Present	1	k141_850586_8	Absent	0	None	Absent	0	None	Absent	0	None	Absent
Sulfur cycling enzymes (detailed)	Dissimilatory sulfur metabolism | Sulfate reduction	sat	sulfate adenylyltransferase	TIGR00339.hmm	K00958	ATP + sulfate = diphosphate + adenylyl sulfate [RN:R00529]	ATP; sulfate	diphosphate; adenylyl sulfate	181.80|full	Present	1	k141_926894_378	Absent	0	None	Present	2	k141_22512_4,k141_262207_2	Absent	0	None	Present	2	k141_292045_2,k141_2105644_4	Absent	0	None	Absent	0	None	Absent	0	None	Present	1	k141_2318751_19	Present	3	k141_850586_15,k141_2021899_4,k141_850586_16	Absent	0	None	Absent	0	None	Absent	0	None	Present
Sulfur cycling enzymes (detailed)	Dissimilatory sulfur metabolism | Sulfide oxidation	fccB	flavocytochrome c sulphide dehydrogenase, flavin-binding	PF09242.hmm	K17229	hydrogen sulfide + 2 ferricytochrome c = sulfur + 2 ferrocytochrome c + 2 H+ [RN:R09499]	hydrogen sulfide; ferricytochrome c	sulfur; ferrocytochrome c; H+	266|full	Absent	0	None	Absent	0	None	Absent	0	None	Absent	0	None	Absent	0	None	Absent	0	None	Absent	0	None	Absent	0	None	Absent	0	None	Absent	0	None	Absent	0	None	Absent	0	None	Absent	0	None	Absent
Sulfur cycling enzymes (detailed)	Dissimilatory sulfur metabolism | Sulfide oxidation	sqr	sulfide:quinone oxidoreductase	sulfide_quinone_oxidoreductase_sqr.hmm	K17218	n HS- + n quinone = polysulfide + n quinol [RN:R10152]	HS-; quinone	polysulfide; quinol	300|full	Absent	0	None	Absent	0	None	Absent	0	None	Absent	0	None	Absent	0	None	Absent	0	None	Absent	0	None	Absent	0	None	Absent	0	None	Absent	0	None	Absent	0	None	Absent	0	None	Absent	0	None	Absent
Sulfur cycling enzymes (detailed)	Dissimilatory sulfur metabolism | Sulfite reduction	asrA	anaerobic sulfite reductase subunit A	asrA.hmm	K16950	Sulfite + 3 NADH + 3 H+ <=> hydrogen sulfide + 3 NAD+ + 3 H2O	sulfite; NADH; H+	hydrogen sulfide; NAD+; H2O	323.15|full	Absent	0	None	Absent	0	None	Absent	0	None	Absent	0	None	Absent	0	None	Absent	0	None	Absent	0	None	Absent	0	None	Absent	0	None	Absent	0	None	Absent	0	None	Absent	0	None	Absent	0	None	Absent
Sulfur cycling enzymes (detailed)	Dissimilatory sulfur metabolism | Sulfite reduction	asrB	anaerobic sulfite reductase subunit B	asrB.hmm	K16951	Sulfite + 3 NADH + 3 H+ <=> hydrogen sulfide + 3 NAD+ + 3 H2O	sulfite; NADH; H+	hydrogen sulfide; NAD+; H2O	288.60|full	Absent	0	None	Absent	0	None	Absent	0	None	Absent	0	None	Absent	0	None	Absent	0	None	Absent	0	None	Absent	0	None	Absent	0	None	Absent	0	None	Absent	0	None	Absent	0	None	Absent	0	None	Absent
Sulfur cycling enzymes (detailed)	Dissimilatory sulfur metabolism | Sulfite reduction	asrC	anaerobic sulfite reductase subunit C	asrC.hmm	K00385	Sulfite + 3 NADH + 3 H+ <=> hydrogen sulfide + 3 NAD+ + 3 H2O	sulfite; NADH; H+	hydrogen sulfide; NAD+; H2O	324.10|full	Absent	0	None	Absent	0	None	Absent	0	None	Absent	0	None	Absent	0	None	Absent	0	None	Absent	0	None	Absent	0	None	Absent	0	None	Absent	0	None	Absent	0	None	Absent	0	None	Absent	0	None	Absent
Sulfur cycling enzymes (detailed)	Dissimilatory sulfur metabolism | Sulfur oxidation	sdo	sulfur dioxygenase	sulfur_dioxygenase_sdo.hmm	K17725	S-sulfanylglutathione + O2 + H2O = glutathione + sulfite + 2 H+ [RN:R08678]	S-sulfanylglutathione; O2; H2O	glutathione; sulfite; H+	120|full	Present	1	k141_907767_201	Present	1	k141_808913_4	Absent	0	None	Present	1	k141_1327673_2	Present	1	k141_2218858_6	Present	1	k141_1343959_7	Absent	0	None	Absent	0	None	Present	1	k141_1586471_6	Absent	0	None	Present	1	k141_609877_65	Present	1	k141_1033174_17	Present	1	k141_345303_68	Absent
Sulfur cycling enzymes (detailed)	Dissimilatory sulfur metabolism | Sulfur oxidation/reduction	sor	sulfur oxygenase/reductase	PF07682.hmm	K16952	4 sulfur + 4 H2O + O2 = 2 hydrogen sulfide + 2 sulfite [RN:R07365]	sulfur; H2O; O2	hydrogen sulfide; sulfite	300|full	Absent	0	None	Absent	0	None	Absent	0	None	Absent	0	None	Absent	0	None	Absent	0	None	Absent	0	None	Absent	0	None	Absent	0	None	Absent	0	None	Absent	0	None	Absent	0	None	Absent	0	None	Absent
Sulfur cycling enzymes (detailed)	Dissimilatory sulfur metabolism | Sulfur oxidation/Sulfite reduction	dsrA	dissimilatory sulfite reductase alpha subunit	dsrA.hmm	N/A	hydrogen sulfide + a [DsrC protein]-disulfide + 2 acceptor + 3 H2O = sulfite + a [DsrC protein]-dithiol + 2 reduced acceptor + 2 H+ [RN:R00861]	hydrogen sulfide; [DsrC protein]-disulfide; acceptor; H2O	sulfite; [DsrC protein]-dithiol; reduced acceptor; H+	200.00|full	Absent	0	None	Absent	0	None	Absent	0	None	Absent	0	None	Absent	0	None	Absent	0	None	Absent	0	None	Absent	0	None	Present	2	k141_34742_14,k141_2318751_12	Present	1	k141_893053_2	Absent	0	None	Absent	0	None	Absent	0	None	Absent
Sulfur cycling enzymes (detailed)	Dissimilatory sulfur metabolism | Sulfur oxidation/Sulfite reduction	dsrB	dissimilatory sulfite reductase beta subunit	dsrB.hmm	N/A	hydrogen sulfide + a [DsrC protein]-disulfide + 2 acceptor + 3 H2O = sulfite + a [DsrC protein]-dithiol + 2 reduced acceptor + 2 H+ [RN:R00861]	hydrogen sulfide; [DsrC protein]-disulfide; acceptor; H2O	sulfite; [DsrC protein]-dithiol; reduced acceptor; H+	204.00|full	Absent	0	None	Absent	0	None	Absent	0	None	Absent	0	None	Absent	0	None	Absent	0	None	Absent	0	None	Absent	0	None	Present	2	k141_34742_13,k141_2318751_11	Present	1	k141_893053_3	Absent	0	None	Absent	0	None	Absent	0	None	Absent
Sulfur cycling enzymes (detailed)	Dissimilatory sulfur metabolism | Sulfur oxidation/Sulfite reduction	dsrC	dissimilatory sulfite reductase, subunit C	dsrC.hmm	N/A	Substrate delivery	N/A	N/A	52.85|full	Present	1	k141_926894_319	Absent	0	None	Absent	0	None	Absent	0	None	Absent	0	None	Absent	0	None	Absent	0	None	Absent	0	None	Present	2	k141_34742_9,k141_2318751_22	Present	1	k141_893053_8	Absent	0	None	Present	1	k141_1139391_2	Absent	0	None	Absent
Sulfur cycling enzymes (detailed)	Dissimilatory sulfur metabolism | Sulfur oxidation/Sulfite reduction	dsrD	dissimilatory sulfite reductase delta subunit	dsrD.hmm	N/A	Not clear	N/A	N/A	32.80|full	Absent	0	None	Absent	0	None	Present	1	k141_169126_2	Absent	0	None	Absent	0	None	Absent	0	None	Absent	0	None	Absent	0	None	Absent	0	None	Present	1	k141_893053_4	Absent	0	None	Absent	0	None	Absent	0	None	Absent
Sulfur cycling enzymes (detailed)	Dissimilatory sulfur metabolism | Sulfur oxidation/Sulfite reduction	dsrE	dissimilatory sulfite reductase, subunit E	dsrE.hmm	N/A	Sulfur carrier	N/A	N/A	160.00|full	Absent	0	None	Absent	0	None	Absent	0	None	Absent	0	None	Absent	0	None	Absent	0	None	Absent	0	None	Absent	0	None	Absent	0	None	Absent	0	None	Absent	0	None	Absent	0	None	Absent	0	None	Absent
Sulfur cycling enzymes (detailed)	Dissimilatory sulfur metabolism | Sulfur oxidation/Sulfite reduction	dsrF	dissimilatory sulfite reductase, subunit F	dsrF.hmm	N/A	Sulfur carrier	N/A	N/A	155.00|full	Absent	0	None	Absent	0	None	Absent	0	None	Absent	0	None	Absent	0	None	Absent	0	None	Absent	0	None	Absent	0	None	Present	1	k141_34742_11	Absent	0	None	Absent	0	None	Absent	0	None	Absent	0	None	Absent
Sulfur cycling enzymes (detailed)	Dissimilatory sulfur metabolism | Sulfur oxidation/Sulfite reduction	dsrH	dissimilatory sulfite reductase, subunit H	dsrH.hmm	N/A	Sulfur carrier	N/A	N/A	97.00|full	Absent	0	None	Absent	0	None	Absent	0	None	Absent	0	None	Absent	0	None	Absent	0	None	Absent	0	None	Absent	0	None	Present	1	k141_34742_10	Absent	0	None	Absent	0	None	Absent	0	None	Absent	0	None	Absent
Sulfur cycling enzymes (detailed)	Dissimilatory sulfur metabolism | Sulfur oxidation/Sulfite reduction	dsrJ	dissimilatory sulfite reductase, subunit J	dsrJ.hmm	N/A	Transmembrane complex involved in electron transport	N/A	N/A	95.00|full	Absent	0	None	Absent	0	None	Present	1	k141_1341065_1	Absent	0	None	Absent	0	None	Absent	0	None	Absent	0	None	Absent	0	None	Present	1	k141_2318751_25	Present	1	k141_1320765_11	Absent	0	None	Absent	0	None	Absent	0	None	Absent
Sulfur cycling enzymes (detailed)	Dissimilatory sulfur metabolism | Sulfur oxidation/Sulfite reduction	dsrK	dissimilatory sulfite reductase, subunit K	dsrK.hmm	N/A	Transmembrane complex involved in electron transport	N/A	N/A	460.00|full	Absent	0	None	Absent	0	None	Present	1	k141_1341065_2	Absent	0	None	Absent	0	None	Absent	0	None	Absent	0	None	Absent	0	None	Present	1	k141_2318751_24	Present	1	k141_1320765_13	Absent	0	None	Absent	0	None	Absent	0	None	Absent
Sulfur cycling enzymes (detailed)	Dissimilatory sulfur metabolism | Sulfur oxidation/Sulfite reduction	dsrM	dissimilatory sulfite reductase, subunit M	dsrM.hmm	N/A	Transmembrane complex involved in electron transport	N/A	N/A	172.0|full	Absent	0	None	Absent	0	None	Present	1	k141_2061917_4	Absent	0	None	Absent	0	None	Absent	0	None	Absent	0	None	Absent	0	None	Present	1	k141_2318751_23	Present	1	k141_893053_10	Absent	0	None	Absent	0	None	Absent	0	None	Absent
Sulfur cycling enzymes (detailed)	Dissimilatory sulfur metabolism | Sulfur oxidation/Sulfite reduction	dsrO	dissimilatory sulfite reductase, subunit O	dsrO.hmm	N/A	Transmembrane complex involved in electron transport	N/A	N/A	250.00|full	Absent	0	None	Absent	0	None	Present	1	k141_1220013_1	Absent	0	None	Present	1	k141_1914995_5	Absent	0	None	Absent	0	None	Absent	0	None	Present	1	k141_2318751_26	Present	2	k141_1320765_10,k141_1385075_2	Absent	0	None	Absent	0	None	Absent	0	None	Absent
Sulfur cycling enzymes (detailed)	Dissimilatory sulfur metabolism | Sulfur oxidation/Sulfite reduction	dsrP	dissimilatory sulfite reductase, subunit P	dsrP.hmm	N/A	Transmembrane complex involved in electron transport	N/A	N/A	412.80|full	Absent	0	None	Absent	0	None	Present	1	k141_1220013_2	Absent	0	None	Absent	0	None	Absent	0	None	Absent	0	None	Absent	0	None	Present	1	k141_2318751_27	Present	1	k141_1320765_9	Absent	0	None	Absent	0	None	Absent	0	None	Absent
Sulfur cycling enzymes (detailed)	Dissimilatory sulfur metabolism | Sulfur oxidation/Sulfite reduction	dsrR	dissimilatory sulfite reductase, subunit R	dsrR.hmm	N/A	Not clear	N/A	N/A	80.00|full	Absent	0	None	Absent	0	None	Absent	0	None	Absent	0	None	Absent	0	None	Absent	0	None	Absent	0	None	Absent	0	None	Present	1	k141_34742_6	Absent	0	None	Absent	0	None	Absent	0	None	Absent	0	None	Absent
Sulfur cycling enzymes (detailed)	Dissimilatory sulfur metabolism | Sulfur oxidation/Sulfite reduction	dsrS	dissimilatory sulfite reductase, subunit S	dsrS.hmm	N/A	Not clear	N/A	N/A	115.70|full	Absent	0	None	Absent	0	None	Absent	0	None	Absent	0	None	Absent	0	None	Absent	0	None	Absent	0	None	Absent	0	None	Present	1	k141_1232579_1	Absent	0	None	Absent	0	None	Absent	0	None	Absent	0	None	Absent
Sulfur cycling enzymes (detailed)	Dissimilatory sulfur metabolism | Sulfur oxidation/Sulfite reduction	dsrT	dissimilatory sulfite reductase, subunit T	dsrT.hmm	N/A	Not clear	N/A	N/A	90.00|full	Absent	0	None	Absent	0	None	Present	1	k141_2061917_3	Absent	0	None	Absent	0	None	Absent	0	None	Absent	0	None	Absent	0	None	Absent	0	None	Present	1	k141_893053_9	Absent	0	None	Absent	0	None	Absent	0	None	Absent
Sulfur cycling enzymes (detailed)	Dissimilatory sulfur metabolism | Sulfur reduction	sreA	sulfur reductase molybdopterin subunit	K17219.hmm	K17219	sulfur + reduced acceptor = hydrogen sulfide + acceptor	sulfur, reduced acceptor	hydrogen sulfide, acceptor	1889.97|full	Absent	0	None	Absent	0	None	Absent	0	None	Absent	0	None	Absent	0	None	Absent	0	None	Absent	0	None	Absent	0	None	Absent	0	None	Absent	0	None	Absent	0	None	Absent	0	None	Absent	0	None	Absent
Sulfur cycling enzymes (detailed)	Dissimilatory sulfur metabolism | Sulfur reduction	sreB	sulfur reductase FeS subunit	K17220.hmm	K17220	sulfur + reduced acceptor = hydrogen sulfide + acceptor	sulfur, reduced acceptor	hydrogen sulfide, acceptor	486.50|full	Absent	0	None	Absent	0	None	Absent	0	None	Absent	0	None	Absent	0	None	Absent	0	None	Absent	0	None	Absent	0	None	Absent	0	None	Absent	0	None	Absent	0	None	Absent	0	None	Absent	0	None	Absent
Sulfur cycling enzymes (detailed)	Dissimilatory sulfur metabolism | Sulfur reduction	sreC	sulfur reductase membrane anchor	K17221.hmm	K17221	sulfur + reduced acceptor = hydrogen sulfide + acceptor	sulfur, reduced acceptor	hydrogen sulfide, acceptor	721.30|full	Absent	0	None	Absent	0	None	Absent	0	None	Absent	0	None	Absent	0	None	Absent	0	None	Absent	0	None	Absent	0	None	Absent	0	None	Absent	0	None	Absent	0	None	Absent	0	None	Absent	0	None	Absent
Sulfur cycling enzymes (detailed)	Dissimilatory sulfur metabolism | Thiosulfate disproportionation	phsA	thiosulfate reductase / polysulfide reductase chain A	thiosulfate_reductase_phsA.hmm	K08352	thiosulfate + a quinol = sulfite + hydrogen sulfide + a quinone [RN:R11488]	thiosulfate; quinol	sulfite; hydrogen sulfide; quinone	323|full	Absent	0	None	Absent	0	None	Absent	0	None	Absent	0	None	Absent	0	None	Absent	0	None	Absent	0	None	Absent	0	None	Absent	0	None	Present	1	k141_1586954_2	Absent	0	None	Absent	0	None	Absent	0	None	Absent
Sulfur cycling enzymes (detailed)	Dissimilatory sulfur metabolism | Thiosulfate oxidation	soxA	L-cysteine S-thiosulfotransferase	soxA.hmm	K17222	[SoxY protein]-L-cysteine + thiosulfate + 2 ferricytochrome c = [SoxY protein]-S-sulfosulfanyl-L-cysteine + 2 ferrocytochrome c + 2 H+ [RN:R12163]; [SoxY protein]-S-sulfanyl-L-cysteine + thiosulfate + 2 ferricytochrome c = [SoxY protein]-S-(2-sulfodisulfanyl)-L-cysteine + 2 ferrocytochrome c + 2 H+ [RN:R12164]	[SoxY protein]-L-cysteine; thiosulfate [CPD:C00320]; ferricytochrome c [CPD:C00125]; [SoxY protein]-S-sulfanyl-L-cysteine	[SoxY protein]-S-sulfosulfanyl-L-cysteine; ferrocytochrome c; H+; [SoxY protein]-S-(2-sulfodisulfanyl)-L-cysteine	110.00|full	Absent	0	None	Absent	0	None	Absent	0	None	Absent	0	None	Absent	0	None	Absent	0	None	Absent	0	None	Absent	0	None	Absent	0	None	Absent	0	None	Absent	0	None	Absent	0	None	Absent	0	None	Absent
Sulfur cycling enzymes (detailed)	Dissimilatory sulfur metabolism | Thiosulfate oxidation	soxB	S-sulfosulfanyl-L-cysteine sulfohydrolase	soxB.hmm	K17224	[SoxY protein]-S-sulfosulfanyl-L-cysteine + H2O = [SoxY protein]-S-sulfanyl-L-cysteine + sulfate [RN:R12096]; [SoxY protein]-S-(2-sulfodisulfanyl)-L-cysteine + H2O = [SoxY protein]-S-disulfanyl-L-cysteine + sulfate [RN:R12097]	[SoxY protein]-S-sulfosulfanyl-L-cysteine; H2O; [SoxY protein]-S-(2-sulfodisulfanyl)-L-cysteine	[SoxY protein]-S-sulfanyl-L-cysteine; sulfate; [SoxY protein]-S-disulfanyl-L-cysteine	550.00|full	Absent	0	None	Absent	0	None	Absent	0	None	Absent	0	None	Absent	0	None	Absent	0	None	Absent	0	None	Absent	0	None	Absent	0	None	Absent	0	None	Absent	0	None	Absent	0	None	Absent	0	None	Absent
Sulfur cycling enzymes (detailed)	Dissimilatory sulfur metabolism | Thiosulfate oxidation	soxC	sulfane dehydrogenase subunit SoxC	soxC.hmm	K17225	thiosulfate + 5 H2O + 8 ferricytochrome c = 2 sulfate + 8 ferrocytochrome c + 10 H+	thiosulfate; H2O; ferricytochrome c	sulfate; ferrocytochrome c; H+	320.00|full	Absent	0	None	Absent	0	None	Absent	0	None	Absent	0	None	Absent	0	None	Absent	0	None	Absent	0	None	Absent	0	None	Absent	0	None	Absent	0	None	Absent	0	None	Absent	0	None	Absent	0	None	Absent
Sulfur cycling enzymes (detailed)	Dissimilatory sulfur metabolism | Thiosulfate oxidation	soxD	S-disulfanyl-L-cysteine oxidoreductase SoxD	soxD.hmm	K22622	[SoxY protein]-S-disulfanyl-L-cysteine + 6 ferricytochrome c + 3 H2O = [SoxY protein]-S-sulfosulfanyl-L-cysteine + 6 ferrocytochrome c + 6 H+ [RN:R11971]	[SoxY protein]-S-disulfanyl-L-cysteine; ferricytochrome c; H2O	[SoxY protein]-S-sulfosulfanyl-L-cysteine; ferrocytochrome c [CPD:C00126]; H+	90.00|full	Absent	0	None	Absent	0	None	Absent	0	None	Absent	0	None	Absent	0	None	Absent	0	None	Absent	0	None	Absent	0	None	Absent	0	None	Absent	0	None	Absent	0	None	Absent	0	None	Absent	0	None	Absent
Sulfur cycling enzymes (detailed)	Dissimilatory sulfur metabolism | Thiosulfate oxidation	soxX	L-cysteine S-thiosulfotransferase	soxX.hmm	K17223	[SoxY protein]-L-cysteine + thiosulfate + 2 ferricytochrome c = [SoxY protein]-S-sulfosulfanyl-L-cysteine + 2 ferrocytochrome c + 2 H+ [RN:R12163]; [SoxY protein]-S-sulfanyl-L-cysteine + thiosulfate + 2 ferricytochrome c = [SoxY protein]-S-(2-sulfodisulfanyl)-L-cysteine + 2 ferrocytochrome c + 2 H+ [RN:R12164]	[SoxY protein]-L-cysteine; thiosulfate; ferricytochrome c; [SoxY protein]-S-sulfanyl-L-cysteine	[SoxY protein]-S-sulfosulfanyl-L-cysteine; ferrocytochrome c; H+; [SoxY protein]-S-(2-sulfodisulfanyl)-L-cysteine	61.00|full	Absent	0	None	Absent	0	None	Absent	0	None	Absent	0	None	Absent	0	None	Absent	0	None	Absent	0	None	Absent	0	None	Absent	0	None	Present	1	k141_603733_8	Absent	0	None	Absent	0	None	Absent	0	None	Absent
Sulfur cycling enzymes (detailed)	Dissimilatory sulfur metabolism | Thiosulfate oxidation	soxY	sulfur-oxidizing protein SoxY	soxY.hmm	K17226	thiosulfate + 5 H2O + 8 ferricytochrome c = 2 sulfate + 8 ferrocytochrome c + 10 H+	thiosulfate; H2O; ferricytochrome c	sulfate; ferrocytochrome c; H+	125.00|full	Absent	0	None	Absent	0	None	Absent	0	None	Absent	0	None	Absent	0	None	Absent	0	None	Absent	0	None	Absent	0	None	Present	1	k141_195773_1	Absent	0	None	Absent	0	None	Absent	0	None	Absent	0	None	Absent
Sulfur cycling enzymes (detailed)	Dissimilatory sulfur metabolism | Thiosulfate oxidation	soxYZ	soxYZ_like_carrier	soxYZ_like_carrier.hmm	N/A	quinoprotein dehydrogenase-associated SoxYZ-like carrier	N/A	N/A	120.00|full	Absent	0	None	Absent	0	None	Absent	0	None	Absent	0	None	Absent	0	None	Absent	0	None	Absent	0	None	Absent	0	None	Absent	0	None	Absent	0	None	Absent	0	None	Absent	0	None	Absent	0	None	Absent
Sulfur cycling enzymes (detailed)	Dissimilatory sulfur metabolism | Thiosulfate oxidation	soxZ	sulfur-oxidizing protein SoxZ	soxZ.hmm	K17227	thiosulfate + 5 H2O + 8 ferricytochrome c = 2 sulfate + 8 ferrocytochrome c + 10 H+	thiosulfate; H2O; ferricytochrome c	sulfate; ferrocytochrome c; H+	76.00|full	Absent	0	None	Absent	0	None	Absent	0	None	Absent	0	None	Absent	0	None	Absent	0	None	Absent	0	None	Absent	0	None	Present	2	k141_69418_1,k141_195773_2	Absent	0	None	Absent	0	None	Absent	0	None	Absent	0	None	Absent
Sulfur cycling enzymes (detailed)	DMSO metabolism | DMS (Dimethyl sulfide) <-> Methanethiol	dmoB	dimethyl-sulfide monooxygenase subunit B	PF01613.hmm	N/A	dimethyl sulfide + O2 + NADH + H+ = methanethiol + formaldehyde + NAD+ + H2O [RN:R09786]	dimethyl sulfide; O2; NADH	methanethiol; formaldehyde; NAD+	50.1|full	Present	2	k141_154520_105,k141_30346_18	Present	4	k141_545644_12,k141_1614375_7,k141_605128_23,k141_817631_5	Absent	0	None	Present	1	k141_2482325_2	Present	1	k141_1913688_3	Present	3	k141_1343959_11,k141_1716118_14,k141_1716118_53	Present	1	k141_1254452_2	Present	1	k141_1106523_2	Absent	0	None	Present	2	k141_550808_8,k141_247276_21	Absent	0	None	Present	1	k141_1057487_25	Present	2	k141_420672_79,k141_1939344_12	Absent
Sulfur cycling enzymes (detailed)	DMSO metabolism | DMS (Dimethyl sulfide) <-> Methanethiol	dmoA	dimethyl-sulfide monooxygenase subunit A	K16967.hmm	K16967	dimethyl sulfide + O2 + NADH + H+ = methanethiol + formaldehyde + NAD+ + H2O [RN:R09786]	dimethyl sulfide; O2; NADH	methanethiol; formaldehyde; NAD+	50|full	Absent	0	None	Absent	0	None	Absent	0	None	Absent	0	None	Absent	0	None	Absent	0	None	Absent	0	None	Absent	0	None	Absent	0	None	Absent	0	None	Absent	0	None	Absent	0	None	Absent	0	None	Absent
Sulfur cycling enzymes (detailed)	DMSO metabolism | DMS (Dimethyl sulfide) <-> Methanethiol	mddA	methanethiol S-methyltransferase	K21310.hmm	K21310	S-adenosyl-L-methionine + methanethiol = S-adenosyl-L-homocysteine + dimethyl sulfide [RN:R11546]	S-adenosyl-L-methionine; methanethiol	S-adenosyl-L-homocysteine; dimethyl sulfide	86.03|full	Absent	0	None	Absent	0	None	Absent	0	None	Absent	0	None	Absent	0	None	Absent	0	None	Absent	0	None	Absent	0	None	Absent	0	None	Present	1	k141_1260987_9	Absent	0	None	Absent	0	None	Absent	0	None	Present
Sulfur cycling enzymes (detailed)	DMSO metabolism | DMSO (Dimethyl sulfoxide) <-> DMS (Dimethyl sulfide)	dsoA	DMS oxygenase alpha subunit	PF06099.hmm	N/A	dimethyl sulfoxide + NADH + O2 + H+ = dimethyl sulfone + NAD+ + H2O	dimethyl sulfoxide; NADH; O2	dimethyl sulfone; NAD+	50.4|full	Absent	0	None	Absent	0	None	Absent	0	None	Absent	0	None	Absent	0	None	Absent	0	None	Absent	0	None	Absent	0	None	Absent	0	None	Absent	0	None	Absent	0	None	Absent	0	None	Absent	0	None	Absent
Sulfur cycling enzymes (detailed)	DMSO metabolism | DMSO (Dimethyl sulfoxide) <-> DMS (Dimethyl sulfide)	dsoB	DMS oxygenase beta subunit	PF02332.hmm	N/A	dimethyl sulfoxide + NADH + O2 + H+ = dimethyl sulfone + NAD+ + H2O	dimethyl sulfoxide; NADH; O2	dimethyl sulfone; NAD+	160.4|full	Absent	0	None	Absent	0	None	Absent	0	None	Absent	0	None	Absent	0	None	Absent	0	None	Absent	0	None	Absent	0	None	Absent	0	None	Absent	0	None	Absent	0	None	Absent	0	None	Absent	0	None	Absent
Sulfur cycling enzymes (detailed)	DMSO metabolism | DMSO (Dimethyl sulfoxide) <-> DMS (Dimethyl sulfide)	ddhA	dimethylsulfide dehydrogenase subunit alpha	K16964.hmm	K16964	dimethyl sulfide + 2 ferricytochrome c2 + H2O = dimethyl sulfoxide + 2 ferrocytochrome c2 + 2 H+ [RN:R09500]	dimethyl sulfide; 2 ferricytochrome c2	dimethyl sulfoxide; 2 ferrocytochrome c2	50|full	Absent	0	None	Absent	0	None	Absent	0	None	Absent	0	None	Absent	0	None	Absent	0	None	Absent	0	None	Absent	0	None	Absent	0	None	Absent	0	None	Absent	0	None	Absent	0	None	Absent	0	None	Absent
Sulfur cycling enzymes (detailed)	DMSO metabolism | DMSO (Dimethyl sulfoxide) <-> DMS (Dimethyl sulfide)	dmsA	anaerobic dimethyl sulfoxide reductase subunit A	K07306.hmm	K07306	dimethyl sulfide + menaquinone + H2O = dimethyl sulfoxide + menaquinol [RN:R09501]	dimethyl sulfide; menaquinone	dimethyl sulfoxide; menaquinol	628.77|domain	Absent	0	None	Absent	0	None	Absent	0	None	Absent	0	None	Present	1	k141_1858349_2	Absent	0	None	Absent	0	None	Absent	0	None	Absent	0	None	Absent	0	None	Present	1	k141_1439939_2	Present	1	k141_1790683_79	Absent	0	None	Absent
Sulfur cycling enzymes (detailed)	DMSO metabolism | DMSO (Dimethyl sulfoxide) -> Methanesulfonate	dsoA	DMS oxygenase alpha subunit	PF06099.hmm	N/A	dimethyl sulfoxide + NADH + O2 + H+ = dimethyl sulfone + NAD+ + H2O	dimethyl sulfoxide; NADH; O2	dimethyl sulfone; NAD+	50.4|full	Absent	0	None	Absent	0	None	Absent	0	None	Absent	0	None	Absent	0	None	Absent	0	None	Absent	0	None	Absent	0	None	Absent	0	None	Absent	0	None	Absent	0	None	Absent	0	None	Absent	0	None	Absent
Sulfur cycling enzymes (detailed)	DMSO metabolism | DMSO (Dimethyl sulfoxide) -> Methanesulfonate	dsoB	DMS oxygenase beta subunit	PF02332.hmm	N/A	dimethyl sulfoxide + NADH + O2 + H+ = dimethyl sulfone + NAD+ + H2O	dimethyl sulfoxide; NADH; O2	dimethyl sulfone; NAD+	160.4|full	Absent	0	None	Absent	0	None	Absent	0	None	Absent	0	None	Absent	0	None	Absent	0	None	Absent	0	None	Absent	0	None	Absent	0	None	Absent	0	None	Absent	0	None	Absent	0	None	Absent	0	None	Absent
Sulfur cycling enzymes (detailed)	DMSO metabolism | DMSO (Dimethyl sulfoxide) -> Methanesulfonate	sfnG	dimethylsulfone monooxygenase	K17228.hmm	K17228	dimethyl sulfone + FMNH2 + O2 = methanesulfinate + formaldehyde + FMN + H2O [RN:R11457]	dimethyl sulfone; FMNH2; O2	methanesulfinate; formaldehyde; FMN	348.03|domain	Absent	0	None	Absent	0	None	Absent	0	None	Absent	0	None	Absent	0	None	Absent	0	None	Absent	0	None	Absent	0	None	Absent	0	None	Absent	0	None	Absent	0	None	Absent	0	None	Absent	0	None	Absent
Sulfur cycling enzymes (detailed)	DMSO metabolism | DMSO (Dimethyl sulfoxide) -> Methanesulfonate	msuD	methanesulfonate monooxygenase	PF00296.hmm	N/A	methanesulfonate + FMNH2 + O2 = formaldehyde + sulfite + FMN + H2O + 2 H+	methanesulfonate; FMNH2; O2	formaldehyde; sulfite; FMN	264.3|full	Absent	0	None	Absent	0	None	Absent	0	None	Absent	0	None	Absent	0	None	Absent	0	None	Absent	0	None	Absent	0	None	Absent	0	None	Absent	0	None	Absent	0	None	Absent	0	None	Absent	0	None	Absent
Sulfur cycling enzymes (detailed)	Metabolism of organic sulfur | Cystathionine -> Homocysteine	malY	cysteine-S-conjugate beta-lyase	K14155.hmm	K14155	L-cystathionine + H2O = L-homocysteine + pyruvate + ammonium	L-cystathionine	L-homocysteine; pyruvate; ammonium	285.60|full	Present	1	k141_907767_127	Present	1	k141_1853027_8	Absent	0	None	Absent	0	None	Absent	0	None	Absent	0	None	Absent	0	None	Absent	0	None	Absent	0	None	Absent	0	None	Absent	0	None	Present	1	k141_961311_235	Absent	0	None	Absent
Sulfur cycling enzymes (detailed)	Metabolism of organic sulfur | Cystathionine -> Homocysteine	metC	cysteine-S-conjugate beta-lyase	K01760.hmm	K01760	L-cystathionine + H2O = L-homocysteine + pyruvate + ammonium	L-cystathionine	L-homocysteine; pyruvate; ammonium	490.93|domain	Absent	0	None	Absent	0	None	Absent	0	None	Absent	0	None	Absent	0	None	Absent	0	None	Absent	0	None	Absent	0	None	Present	1	k141_1739807_7	Absent	0	None	Absent	0	None	Absent	0	None	Absent	0	None	Absent
Sulfur cycling enzymes (detailed)	Metabolism of organic sulfur | Cysteine <-> 3-mercaptopyruvate	aspB	aspartate aminotransferase	K00812.hmm	K00812	L-aspartate + 2-oxoglutarate = oxaloacetate + L-glutamate [RN:R00355]	L-aspartate; 2-oxoglutarate	oxaloacetate; L-glutamate	464.33|full	Present	1	k141_1428802_54	Present	3	k141_1811445_7,k141_202249_2,k141_1570208_12	Present	1	k141_734740_1	Absent	0	None	Absent	0	None	Absent	0	None	Absent	0	None	Absent	0	None	Present	1	k141_1777661_2	Present	1	k141_2256110_10	Present	1	k141_1561554_12	Present	2	k141_2106332_6,k141_414628_17	Absent	0	None	Absent
Sulfur cycling enzymes (detailed)	Metabolism of organic sulfur | Cysteine <-> Cystathionine	metB	cystathionine gamma-synthase	K01739.hmm	K01739	O4-succinyl-L-homoserine + L-cysteine = L-cystathionine + succinate [RN:R03260]	O4-succinyl-L-homoserine; L-cysteine	L-cystathionine; succinate	457.87|domain	Absent	0	None	Absent	0	None	Absent	0	None	Absent	0	None	Absent	0	None	Absent	0	None	Absent	0	None	Present	1	k141_933108_23	Absent	0	None	Absent	0	None	Absent	0	None	Absent	0	None	Absent	0	None	Present
Sulfur cycling enzymes (detailed)	Metabolism of organic sulfur | Homocysteine <-> Methionine	metE	5-methyltetrahydropteroyltriglutamate--homocysteine methyltransferase	K00549.hmm	K00549	5-methyltetrahydropteroyltri-L-glutamate + L-homocysteine = tetrahydropteroyltri-L-glutamate + L-methionine [RN:R04405]	5-methyltetrahydropteroyltri-L-glutamate; L-homocysteine	tetrahydropteroyltri-L-glutamate; L-methionine	36.93|full	Absent	0	None	Absent	0	None	Absent	0	None	Absent	0	None	Absent	0	None	Absent	0	None	Absent	0	None	Present	1	k141_97731_3	Absent	0	None	Absent	0	None	Absent	0	None	Absent	0	None	Absent	0	None	Absent
Sulfur cycling enzymes (detailed)	Metabolism of organic sulfur | Homocysteine -> Methionine	metH	5-methyltetrahydrofolate--homocysteine methyltransferase	K00548.hmm	K00548	5-methyltetrahydrofolate + L-homocysteine = tetrahydrofolate + L-methionine [RN:R00946]	5-methyltetrahydrofolate; L-homocysteine	tetrahydrofolate; L-methionine	272.87|domain	Absent	0	None	Absent	0	None	Absent	0	None	Absent	0	None	Present	2	k141_1520622_3,k141_1161403_7	Absent	0	None	Absent	0	None	Absent	0	None	Present	1	k141_2432351_5	Present	2	k141_1215119_22,k141_1215119_11	Absent	0	None	Absent	0	None	Absent	0	None	Present
Sulfur cycling enzymes (detailed)	Metabolism of organic sulfur | MHO (L-methionine (R)-S-oxide) -> Methionine)	msrC	L-methionine (R)-S-oxide reductase	K08968.hmm	K08968	L-methionine-(R)-S-oxide + reduced thioredoxin = L-methionine + oxidized thioredoxin + H2O	L-methionine-(R)-S-oxide; reduced thioredoxin	L-methionine; oxidized thioredoxin	90.67|domain	Present	1	k141_154520_99	Absent	0	None	Absent	0	None	Absent	0	None	Absent	0	None	Absent	0	None	Absent	0	None	Absent	0	None	Absent	0	None	Absent	0	None	Absent	0	None	Absent	0	None	Absent	0	None	Absent
Sulfur cycling enzymes (detailed)	Metabolism of organic sulfur | OAHS (O-acetylhomoserine) + Sulfide -> Homocysteine	metY	O-acetylhomoserine (thiol)-lyase	K01740.hmm	K01740	O-acetyl-L-homoserine + methanethiol = L-methionine + acetate [RN:R00651]	O-acetyl-L-homoserine; methanethiol	L-methionine; acetate	398.37|domain	Present	1	k141_1550717_85	Present	1	k141_1672869_2	Absent	0	None	Absent	0	None	Absent	0	None	Absent	0	None	Absent	0	None	Absent	0	None	Absent	0	None	Absent	0	None	Absent	0	None	Present	1	k141_1790683_37	Absent	0	None	Absent
Sulfur cycling enzymes (detailed)	Metabolism of organic sulfur | SAH (S-adenosyl-L-homocysteine) -> Homocysteine	ahcY	adenosylhomocysteinase	K01251.hmm	K01251	S-adenosyl-L-homocysteine + H2O = L-homocysteine + adenosine [RN:R00192]	S-adenosyl-L-homocysteine	L-homocysteine; adenosine	73.23|full	Present	1	k141_926894_374	Present	1	k141_2433551_7	Absent	0	None	Present	1	k141_2013350_2	Present	2	k141_1013667_3,k141_2365124_1	Present	1	k141_2119335_20	Present	1	k141_1029795_18	Present	1	k141_1542036_3	Present	2	k141_501054_1,k141_612726_19	Present	2	k141_1753493_10,k141_955932_1	Present	1	k141_1915447_42	Absent	0	None	Present	1	k141_713321_39	Present
Sulfur cycling enzymes (detailed)	Metabolism of organic sulfur | SAH (S-adenosyl-L-homocysteine) -> SRH (S-ribosylhomocysteine)	mtnN	adenosylhomocysteine nucleosidase	K01243.hmm	K01243	S-adenosyl-L-homocysteine + H2O = S-ribosyl-L-homocysteine + adenine	S-adenosyl-L-homocysteine	S-ribosyl-L-homocysteine; adenine	107.13|domain	Absent	0	None	Present	1	k141_1672869_50	Present	1	k141_1644105_8	Absent	0	None	Absent	0	None	Absent	0	None	Present	1	k141_1752506_15	Absent	0	None	Present	1	k141_296749_8	Present	1	k141_420201_4	Absent	0	None	Absent	0	None	Absent	0	None	Absent
Sulfur cycling enzymes (detailed)	Metabolism of organic sulfur | SRH (S-ribosylhomocysteine) -> Homocysteine	luxS	S-ribosylhomocysteine lyase	K07173.hmm	K07173	S-(5-deoxy-D-ribos-5-yl)-L-homocysteine = L-homocysteine + (4S)-4,5-dihydroxypentan-2,3-dione [RN:R01291]	S-(5-deoxy-D-ribos-5-yl)-L-homocysteine	L-homocysteine; (4S)-4,5-dihydroxypentan-2,3-dione	109.23|full	Absent	0	None	Absent	0	None	Absent	0	None	Absent	0	None	Absent	0	None	Absent	0	None	Absent	0	None	Absent	0	None	Absent	0	None	Absent	0	None	Absent	0	None	Absent	0	None	Absent	0	None	Absent
Sulfur cycling	Sulfate reduction	aprA	adenylylsulfate reductase, subunit A	aprA.hmm	K00394	AMP + sulfite + acceptor = adenylyl sulfate + reduced acceptor [RN:R00860]	AMP; sulfite; acceptor	adenylyl sulfate; reduced acceptor	641.75|full	Absent	0	None	Absent	0	None	Absent	0	None	Absent	0	None	Absent	0	None	Absent	0	None	Absent	0	None	Absent	0	None	Present	2	k141_505022_11,k141_2318751_8	Present	1	k141_850586_9	Absent	0	None	Absent	0	None	Absent	0	None	Absent
Sulfur cycling	Sulfate reduction	sat	sulfate adenylyltransferase	TIGR00339.hmm	K00958	ATP + sulfate = diphosphate + adenylyl sulfate [RN:R00529]	ATP; sulfate	diphosphate; adenylyl sulfate	181.80|full	Present	1	k141_926894_378	Absent	0	None	Present	2	k141_22512_4,k141_262207_2	Absent	0	None	Present	2	k141_292045_2,k141_2105644_4	Absent	0	None	Absent	0	None	Absent	0	None	Present	1	k141_2318751_19	Present	3	k141_850586_15,k141_2021899_4,k141_850586_16	Absent	0	None	Absent	0	None	Absent	0	None	Present
Sulfur cycling	Sulfide oxidation	fccB	flavocytochrome c sulphide dehydrogenase, flavin-binding	PF09242.hmm	K17229	hydrogen sulfide + 2 ferricytochrome c = sulfur + 2 ferrocytochrome c + 2 H+ [RN:R09499]	hydrogen sulfide; ferricytochrome c	sulfur; ferrocytochrome c; H+	266|full	Absent	0	None	Absent	0	None	Absent	0	None	Absent	0	None	Absent	0	None	Absent	0	None	Absent	0	None	Absent	0	None	Absent	0	None	Absent	0	None	Absent	0	None	Absent	0	None	Absent	0	None	Absent
Sulfur cycling	Sulfide oxidation	sqr	sulfide:quinone oxidoreductase	sulfide_quinone_oxidoreductase_sqr.hmm	K17218	n HS- + n quinone = polysulfide + n quinol [RN:R10152]	HS-; quinone	polysulfide; quinol	300|full	Absent	0	None	Absent	0	None	Absent	0	None	Absent	0	None	Absent	0	None	Absent	0	None	Absent	0	None	Absent	0	None	Absent	0	None	Absent	0	None	Absent	0	None	Absent	0	None	Absent	0	None	Absent
Sulfur cycling enzymes (detailed)	Sulfite production from organic sulfur | Alkylsulfonate/Isethionate -> Sulfite	ssuD	alkanesulfonate monooxygenase	K04091.hmm	K04091	alkanesulfonate + FMNH2 + O2 = aldehyde + FMN + sulfite + H2O [RN:R07210]	alkanesulfonate; FMNH2; O2	aldehyde; FMN; sulfite	339.20|full	Absent	0	None	Absent	0	None	Absent	0	None	Absent	0	None	Absent	0	None	Absent	0	None	Absent	0	None	Absent	0	None	Absent	0	None	Absent	0	None	Absent	0	None	Absent	0	None	Absent	0	None	Absent
Sulfur cycling enzymes (detailed)	Sulfite production from organic sulfur | Methanesulfonate -> Sulfite	msmA	methanesulfonate monooxygenase	K16968.hmm	K16968	methanesulfonate + NADH + H+ + O2 = formaldehyde + NAD+ + sulfite + H2O [RN:R09513]	methanesulfonate; NADH; O2	formaldehyde; NAD+; sulfite	482.50|full	Absent	0	None	Absent	0	None	Absent	0	None	Absent	0	None	Absent	0	None	Absent	0	None	Absent	0	None	Absent	0	None	Absent	0	None	Absent	0	None	Absent	0	None	Absent	0	None	Absent	0	None	Absent
Sulfur cycling enzymes (detailed)	Sulfite production from organic sulfur | Taurine -> Sulfite	tauD	taurine dioxygenase	K03119.hmm	K03119	taurine + 2-oxoglutarate + O2 = sulfite + aminoacetaldehyde + succinate + CO2 [RN:R05320]	taurine; 2-oxoglutarate; O2	sulfite; aminoacetaldehyde; succinate; CO2	328.90|domain	Absent	0	None	Absent	0	None	Absent	0	None	Absent	0	None	Absent	0	None	Absent	0	None	Absent	0	None	Absent	0	None	Absent	0	None	Absent	0	None	Absent	0	None	Absent	0	None	Absent	0	None	Absent
Sulfur cycling	Sulfite reduction	dsrD	dissimilatory sulfite reductase delta subunit	dsrD.hmm	N/A	Not clear	N/A	N/A	32.80|full	Absent	0	None	Absent	0	None	Present	1	k141_169126_2	Absent	0	None	Absent	0	None	Absent	0	None	Absent	0	None	Absent	0	None	Absent	0	None	Present	1	k141_893053_4	Absent	0	None	Absent	0	None	Absent	0	None	Absent
Sulfur cycling	Sulfite reduction	asrA	anaerobic sulfite reductase subunit A	asrA.hmm	K16950	Sulfite + 3 NADH + 3 H+ <=> Hydrogen sulfide + 3 NAD+ + 3 H2O	Sulfite; NADH; H+	Hydrogen sulfide; NAD+; H2O	323.15|full	Absent	0	None	Absent	0	None	Absent	0	None	Absent	0	None	Absent	0	None	Absent	0	None	Absent	0	None	Absent	0	None	Absent	0	None	Absent	0	None	Absent	0	None	Absent	0	None	Absent	0	None	Absent
Sulfur cycling	Sulfite reduction	asrB	anaerobic sulfite reductase subunit B	asrB.hmm	K16951	Sulfite + 3 NADH + 3 H+ <=> Hydrogen sulfide + 3 NAD+ + 3 H2O	Sulfite; NADH; H+	Hydrogen sulfide; NAD+; H2O	288.60|full	Absent	0	None	Absent	0	None	Absent	0	None	Absent	0	None	Absent	0	None	Absent	0	None	Absent	0	None	Absent	0	None	Absent	0	None	Absent	0	None	Absent	0	None	Absent	0	None	Absent	0	None	Absent
Sulfur cycling	Sulfite reduction	asrC	anaerobic sulfite reductase subunit C	asrC.hmm	K00385	Sulfite + 3 NADH + 3 H+ <=> Hydrogen sulfide + 3 NAD+ + 3 H2O	Sulfite; NADH; H+	Hydrogen sulfide; NAD+; H2O	324.10|full	Absent	0	None	Absent	0	None	Absent	0	None	Absent	0	None	Absent	0	None	Absent	0	None	Absent	0	None	Absent	0	None	Absent	0	None	Absent	0	None	Absent	0	None	Absent	0	None	Absent	0	None	Absent
Sulfur cycling	Sulfur oxidation	sdo	sulfur dioxygenase	sulfur_dioxygenase_sdo.hmm	K17725	S-sulfanylglutathione + O2 + H2O = glutathione + sulfite + 2 H+ [RN:R08678]	S-sulfanylglutathione; O2; H2O	glutathione; sulfite; H+	300|full	Present	1	k141_907767_201	Present	1	k141_808913_4	Absent	0	None	Present	1	k141_1327673_2	Present	1	k141_2218858_6	Present	1	k141_1343959_7	Absent	0	None	Absent	0	None	Present	1	k141_1586471_6	Absent	0	None	Present	1	k141_609877_65	Present	1	k141_1033174_17	Present	1	k141_345303_68	Absent
Sulfur cycling	Sulfur oxidation	dsrA	dissimilatory sulfite reductase alpha subunit	dsrA.hmm	K11180	hydrogen sulfide + a [DsrC protein]-disulfide + 2 acceptor + 3 H2O = sulfite + a [DsrC protein]-dithiol + 2 reduced acceptor + 2 H+ [RN:R00861]	hydrogen sulfide; [DsrC protein]-disulfide; acceptor; H2O	sulfite; [DsrC protein]-dithiol; reduced acceptor; H+	200.00|full	Absent	0	None	Absent	0	None	Absent	0	None	Absent	0	None	Absent	0	None	Absent	0	None	Absent	0	None	Absent	0	None	Present	2	k141_34742_14,k141_2318751_12	Present	1	k141_893053_2	Absent	0	None	Absent	0	None	Absent	0	None	Absent
Sulfur cycling	Sulfur oxidation	dsrB	dissimilatory sulfite reductase beta subunit	dsrB.hmm	K11181	hydrogen sulfide + a [DsrC protein]-disulfide + 2 acceptor + 3 H2O = sulfite + a [DsrC protein]-dithiol + 2 reduced acceptor + 2 H+ [RN:R00861]	hydrogen sulfide; [DsrC protein]-disulfide; acceptor; H2O	sulfite; [DsrC protein]-dithiol; reduced acceptor; H+	204.00|full	Absent	0	None	Absent	0	None	Absent	0	None	Absent	0	None	Absent	0	None	Absent	0	None	Absent	0	None	Absent	0	None	Present	2	k141_34742_13,k141_2318751_11	Present	1	k141_893053_3	Absent	0	None	Absent	0	None	Absent	0	None	Absent
Sulfur cycling	Sulfur oxidation/reduction	sor	sulfur oxygenase/reductase	PF07682.hmm	K16952	4 sulfur + 4 H2O + O2 = 2 hydrogen sulfide + 2 sulfite [RN:R07365]	sulfur; H2O; O2	hydrogen sulfide; sulfite	120|full	Absent	0	None	Absent	0	None	Absent	0	None	Absent	0	None	Absent	0	None	Absent	0	None	Absent	0	None	Absent	0	None	Absent	0	None	Absent	0	None	Absent	0	None	Absent	0	None	Absent	0	None	Absent
Sulfur cycling	Sulfur reduction	sreA	sulfur reductase molybdopterin subunit	K17219.hmm	K17219	Sulfur + Reduced acceptor = Hydrogen sulfide + Acceptor	Sulfur, Reduced acceptor	Hydrogen sulfide, Acceptor	1889.97|full	Absent	0	None	Absent	0	None	Absent	0	None	Absent	0	None	Absent	0	None	Absent	0	None	Absent	0	None	Absent	0	None	Absent	0	None	Absent	0	None	Absent	0	None	Absent	0	None	Absent	0	None	Absent
Sulfur cycling	Sulfur reduction	sreB	sulfur reductase FeS subunit	K17220.hmm	K17220	Sulfur + Reduced acceptor = Hydrogen sulfide + Acceptor	Sulfur, Reduced acceptor	Hydrogen sulfide, Acceptor	486.50|full	Absent	0	None	Absent	0	None	Absent	0	None	Absent	0	None	Absent	0	None	Absent	0	None	Absent	0	None	Absent	0	None	Absent	0	None	Absent	0	None	Absent	0	None	Absent	0	None	Absent	0	None	Absent
Sulfur cycling	Sulfur reduction	sreC	sulfur reductase membrane anchor	K17221.hmm	K17221	Sulfur + Reduced acceptor = Hydrogen sulfide + Acceptor	Sulfur, Reduced acceptor	Hydrogen sulfide, Acceptor	721.30|full	Absent	0	None	Absent	0	None	Absent	0	None	Absent	0	None	Absent	0	None	Absent	0	None	Absent	0	None	Absent	0	None	Absent	0	None	Absent	0	None	Absent	0	None	Absent	0	None	Absent	0	None	Absent
Sulfur cycling enzymes (detailed)	Sulfur-related amino acid metabolism | Cysteine -> Sulfide	cysK	cysteine synthase	K01738.hmm	K01738	O-acetyl-L-serine + hydrogen sulfide = L-cysteine + acetate [RN:R00897]	O-acetyl-L-serine; hydrogen sulfide	L-cysteine; acetate	424.83|domain	Present	1	k141_926894_316	Present	1	k141_359717_81	Absent	0	None	Absent	0	None	Absent	0	None	Present	3	k141_1670965_23,k141_1670965_18,k141_1880395_24	Present	1	k141_1992517_4	Absent	0	None	Absent	0	None	Present	1	k141_1181906_15	Present	2	k141_1326959_16,k141_469014_4	Present	1	k141_1139391_5	Present	1	k141_345303_5	Absent
Sulfur cycling enzymes (detailed)	Sulfur-related amino acid metabolism | Cysteine -> Sulfide	cysM	S-sulfo-L-cysteine synthase (O-acetyl-L-serine-dependent)	K12339.hmm	K12339	O-acetyl-L-serine + hydrogen sulfide = L-cysteine + acetate [RN:R00897]	O-acetyl-L-serine; hydrogen sulfide	L-cysteine; acetate	410.00|domain	Absent	0	None	Absent	0	None	Absent	0	None	Absent	0	None	Absent	0	None	Present	1	k141_1670965_34	Present	1	k141_1814110_11	Absent	0	None	Present	1	k141_525938_3	Absent	0	None	Absent	0	None	Absent	0	None	Absent	0	None	Absent
Sulfur cycling enzymes (detailed)	Sulfur-related amino acid metabolism | Cysteine -> Sulfide	malY	cysteine-S-conjugate beta-lyase	K14155.hmm	K14155	L-cystathionine + H2O = L-homocysteine + pyruvate + ammonium	L-cystathionine	L-homocysteine; pyruvate; ammonium	285.60|full	Present	1	k141_907767_127	Present	1	k141_1853027_8	Absent	0	None	Absent	0	None	Absent	0	None	Absent	0	None	Absent	0	None	Absent	0	None	Absent	0	None	Absent	0	None	Absent	0	None	Present	1	k141_961311_235	Absent	0	None	Absent
Sulfur cycling enzymes (detailed)	Sulfur-related amino acid metabolism | Cysteine -> Sulfide	dcyD	D-cysteine desulfhydrase	K05396.hmm	K05396	D-cysteine + H2O = sulfide + NH3 + pyruvate [RN:R01874]	D-cysteine	sulfide; NH3; pyruvate	359.70|full	Absent	0	None	Absent	0	None	Present	1	k141_994102_11	Absent	0	None	Absent	0	None	Absent	0	None	Absent	0	None	Absent	0	None	Absent	0	None	Absent	0	None	Absent	0	None	Absent	0	None	Absent	0	None	Absent
Sulfur cycling enzymes (detailed)	Sulfur-related amino acid metabolism | Cysteine -> Sulfide	metC	cysteine-S-conjugate beta-lyase	K01760.hmm	K01760	L-cysteine + H2O = pyruvate + hydrogen sulfide + ammonium	L-cysteine	pyruvate; hydrogen sulfide; ammonium	490.93|domain	Absent	0	None	Absent	0	None	Absent	0	None	Absent	0	None	Absent	0	None	Absent	0	None	Absent	0	None	Absent	0	None	Present	1	k141_1739807_7	Absent	0	None	Absent	0	None	Absent	0	None	Absent	0	None	Absent
Sulfur cycling enzymes (detailed)	Sulfur-related amino acid metabolism | Methionine -> Methanethiol	megL	methionine gamma-lyase	PF01053.hmm	N/A	L-methionine + H2O = methanethiol + 2-oxobutanoate + ammonium	L-methionine	methanethiol; 2-oxobutanoate; ammonium	432.5|full	Present	2	k141_1428802_109,k141_1550717_85	Present	1	k141_1672869_2	Absent	0	None	Absent	0	None	Absent	0	None	Absent	0	None	Absent	0	None	Present	1	k141_933108_23	Present	2	k141_1739807_7,k141_2298533_18	Present	3	k141_1311450_9,k141_1311450_13,k141_442671_11	Absent	0	None	Present	1	k141_1790683_37	Absent	0	None	Present
Sulfur cycling enzymes (detailed)	Sulfur-related amino acid metabolism | Methionine -> SAMe (S-adenosyl-L-methionine)	metK	S-adenosylmethionine synthetase	K00789.hmm	K00789	ATP + L-methionine + H2O = phosphate + diphosphate + S-adenosyl-L-methionine [RN:R00177]	ATP; L-methionin	phosphate; diphosphate; S-adenosyl-L-methionine	18.10|full	Present	1	k141_926894_375	Present	1	k141_2433551_5	Present	1	k141_1661915_1	Absent	0	None	Present	1	k141_1989226_5	Present	1	k141_2119335_19	Present	1	k141_1027089_4	Present	1	k141_174031_25	Present	3	k141_501054_2,k141_613632_3,k141_902269_6	Present	1	k141_2449241_8	Present	1	k141_2443835_19	Absent	0	None	Present	1	k141_713321_38	Present
Sulfur cycling enzymes (detailed)	Sulfur-related amino acid metabolism | SAMe (S-adenosyl-L-methionine) -> SAH (S-adenosyl-L-homocysteine)	dcm	DNA (cytosine-5)-methyltransferase 1	K00558.hmm	K00558	S-adenosyl-L-methionine + DNA containing cytosine = S-adenosyl-L-homocysteine + DNA containing 5-methylcytosine [RN:R00380]	S-adenosyl-L-methionine; DNA containing cytosine	S-adenosyl-L-homocysteine; DNA containing 5-methylcytosine	150.10|full	Absent	0	None	Absent	0	None	Absent	0	None	Absent	0	None	Absent	0	None	Absent	0	None	Absent	0	None	Absent	0	None	Absent	0	None	Absent	0	None	Absent	0	None	Absent	0	None	Absent	0	None	Absent
Sulfur cycling	Thiosulfate disproportionation	phsA	thiosulfate reductase / polysulfide reductase chain A	thiosulfate_reductase_phsA.hmm	K08352	thiosulfate + a quinol = sulfite + hydrogen sulfide + a quinone [RN:R11488]	thiosulfate; quinol	sulfite; hydrogen sulfide; quinone	323|full	Absent	0	None	Absent	0	None	Absent	0	None	Absent	0	None	Absent	0	None	Absent	0	None	Absent	0	None	Absent	0	None	Absent	0	None	Present	1	k141_1586954_2	Absent	0	None	Absent	0	None	Absent	0	None	Absent
Sulfur cycling	Thiosulfate oxidation	soxB	S-sulfosulfanyl-L-cysteine sulfohydrolase	soxB.hmm	K17224	[SoxY protein]-S-sulfosulfanyl-L-cysteine + H2O = [SoxY protein]-S-sulfanyl-L-cysteine + sulfate [RN:R12096]; [SoxY protein]-S-(2-sulfodisulfanyl)-L-cysteine + H2O = [SoxY protein]-S-disulfanyl-L-cysteine + sulfate [RN:R12097]	[SoxY protein]-S-sulfosulfanyl-L-cysteine; H2O; [SoxY protein]-S-(2-sulfodisulfanyl)-L-cysteine	[SoxY protein]-S-sulfanyl-L-cysteine; sulfate; [SoxY protein]-S-disulfanyl-L-cysteine	550.00|full	Absent	0	None	Absent	0	None	Absent	0	None	Absent	0	None	Absent	0	None	Absent	0	None	Absent	0	None	Absent	0	None	Absent	0	None	Absent	0	None	Absent	0	None	Absent	0	None	Absent	0	None	Absent
Sulfur cycling	Thiosulfate oxidation	soxY	sulfur-oxidizing protein SoxY	soxY.hmm	K17226	Thiosulfate + 5 H2O + 8 Ferricytochrome c = 2 Sulfate + 8 Ferrocytochrome c + 10 H+	Thiosulfate; H2O; Ferricytochrome c	Sulfate; Ferrocytochrome c; H+	125.00|full	Absent	0	None	Absent	0	None	Absent	0	None	Absent	0	None	Absent	0	None	Absent	0	None	Absent	0	None	Absent	0	None	Present	1	k141_195773_1	Absent	0	None	Absent	0	None	Absent	0	None	Absent	0	None	Absent
Sulfur cycling	Thiosulfate oxidation	soxC	sulfane dehydrogenase subunit SoxC	soxC.hmm	K17225	Thiosulfate + 5 H2O + 8 Ferricytochrome c = 2 Sulfate + 8 Ferrocytochrome c + 10 H+	Thiosulfate; H2O; Ferricytochrome c	Sulfate; Ferrocytochrome c; H+	320.00|full	Absent	0	None	Absent	0	None	Absent	0	None	Absent	0	None	Absent	0	None	Absent	0	None	Absent	0	None	Absent	0	None	Absent	0	None	Absent	0	None	Absent	0	None	Absent	0	None	Absent	0	None	Absent
Thermophilic specific	Thermophilic specific	rgy	reverse gyrase	TIGR01054.hmm	K03170	Thermophilic specific	N/A	N/A	469.70|full	Absent	0	None	Absent	0	None	Absent	0	None	Absent	0	None	Absent	0	None	Absent	0	None	Absent	0	None	Absent	0	None	Absent	0	None	Absent	0	None	Absent	0	None	Absent	0	None	Absent	0	None	Absent
Urea utilization	Urease	ureC	urease subunit alpha	TIGR01792.hmm	K01428	urea + H2O = CO2 + 2 NH3 [RN:R00131]	urea; H2O	CO2; NH3	212.95|full	Absent	0	None	Absent	0	None	Present	1	k141_1119620_2	Absent	0	None	Absent	0	None	Absent	0	None	Absent	0	None	Absent	0	None	Absent	0	None	Absent	0	None	Absent	0	None	Absent	0	None	Absent	0	None	Absent
Urea utilization	Urease	ureB	urease subunit beta	TIGR00192.hmm	K01429	urea + H2O = CO2 + 2 NH3 [RN:R00131]	urea; H2O	CO2; NH3	40.65|full	Absent	0	None	Absent	0	None	Absent	0	None	Absent	0	None	Absent	0	None	Absent	0	None	Absent	0	None	Absent	0	None	Present	1	k141_1505876_4	Absent	0	None	Absent	0	None	Absent	0	None	Absent	0	None	Absent
Urea utilization	Urease	ureA	urease subunit gamma	TIGR00193.hmm	K01430	urea + H2O = CO2 + 2 NH3 [RN:R00131]	urea; H2O	CO2; NH3	31.45|full	Absent	0	None	Absent	0	None	Absent	0	None	Absent	0	None	Absent	0	None	Absent	0	None	Absent	0	None	Absent	0	None	Present	1	k141_1505876_3	Absent	0	None	Absent	0	None	Absent	0	None	Absent	0	None	Absent
[truncated: 104 more columns]

## Sheet: ST4_metabolic output WL pathway
Module.step	Module	KO.id	Module.Category	bin.1	bin.10	bin.11	bin.12	bin.13	bin.14	bin.15	bin.16	bin.17	bin.18	bin.19	bin.2	bin.20	bin.21	bin.22	bin.23	bin.24	bin.25	bin.26	bin.27	bin.28	bin.29	bin.3	bin.30	bin.31	bin.32	bin.33	bin.34	bin.35	bin.37	bin.38	bin.39	bin.4	bin.40	bin.41	bin.42	bin.43	bin.45	bin.46	bin.47	bin.48	bin.49	bin.5	bin.50	bin.6	bin.7
M00377+01	Reductive acetyl-CoA pathway (Wood-Ljungdahl pathway)	K00198	Carbon fixation	Present	Present	Absent	Absent	Absent	Present	Present	Absent	Absent	Absent	Present	Present	Present	Present	Present	Absent	Present	Present	Present	Absent	Present	Present	Absent	Present	Present	Absent	Present	Present	Present	Present	Present	Present	Absent	Present	Present	Present	Present	Absent	Present	Present	Absent	Present	Absent	Present	Absent	Present
M00377+02	Reductive acetyl-CoA pathway (Wood-Ljungdahl pathway)	(K05299 or K22015 and K25123 and K25124)	Carbon fixation	Absent	Absent	Absent	Absent	Present	Present	Absent	Absent	Absent	Absent	Absent	Absent	Absent	Absent	Absent	Absent	Absent	Absent	Absent	Absent	Absent	Absent	Absent	Absent	Absent	Absent	Absent	Present	Absent	Absent	Absent	Absent	Absent	Present	Absent	Present	Absent	Absent	Absent	Absent	Absent	Absent	Absent	Absent	Absent	Absent
M00377+03	Reductive acetyl-CoA pathway (Wood-Ljungdahl pathway)	K01938	Carbon fixation	Absent	Present	Absent	Absent	Absent	Absent	Absent	Absent	Absent	Absent	Absent	Absent	Absent	Absent	Absent	Absent	Absent	Absent	Absent	Absent	Absent	Absent	Absent	Absent	Absent	Absent	Absent	Absent	Absent	Absent	Absent	Absent	Absent	Absent	Present	Absent	Absent	Absent	Absent	Absent	Absent	Absent	Absent	Absent	Absent	Absent
M00377+04	Reductive acetyl-CoA pathway (Wood-Ljungdahl pathway)	K01491	Carbon fixation	Present	Absent	Absent	Absent	Present	Present	Absent	Absent	Present	Present	Present	Present	Present	Absent	Absent	Absent	Absent	Present	Present	Absent	Absent	Absent	Absent	Present	Absent	Present	Present	Absent	Absent	Present	Absent	Present	Absent	Present	Absent	Present	Present	Absent	Present	Present	Absent	Absent	Absent	Present	Absent	Absent
M00377+05	Reductive acetyl-CoA pathway (Wood-Ljungdahl pathway)	K00297	Carbon fixation	Absent	Present	Present	Absent	Absent	Present	Present	Absent	Present	Present	Absent	Absent	Present	Present	Absent	Absent	Present	Present	Present	Absent	Present	Present	Absent	Present	Present	Absent	Present	Present	Absent	Absent	Present	Present	Absent	Present	Present	Present	Present	Absent	Present	Absent	Absent	Absent	Absent	Present	Absent	Present
M00377+06	Reductive acetyl-CoA pathway (Wood-Ljungdahl pathway)	K15023	Carbon fixation	Absent	Present	Present	Absent	Absent	Present	Absent	Absent	Absent	Absent	Absent	Absent	Present	Absent	Absent	Absent	Absent	Present	Present	Absent	Absent	Absent	Absent	Present	Present	Absent	Present	Present	Absent	Absent	Present	Present	Absent	Present	Present	Present	Present	Absent	Present	Absent	Absent	Absent	Absent	Absent	Present	Present
M00377+07	Reductive acetyl-CoA pathway (Wood-Ljungdahl pathway)	K14138 and K00197 and K00194	Carbon fixation	Present	Present	Absent	Absent	Absent	Present	Absent	Absent	Absent	Absent	Present	Present	Present	Absent	Present	Absent	Absent	Present	Present	Absent	Absent	Absent	Absent	Present	Absent	Absent	Absent	Absent	Absent	Absent	Present	Present	Absent	Present	Present	Present	Present	Absent	Present	Absent	Absent	Absent	Absent	Absent	Absent	Absent
[truncated: 2 more columns]

## Sheet: ST5_LUCA's COG 
	index	Aeropyrum_pernix_K1	Aquifex_aeolicus_VF5	Bacillus_subtilis	Bifidobacterium_longum_subsp._longum_JCM_1217	Bradyrhizobium_japonicum_5038	Campylobacter_jejuni_subsp._jejuni_NCTC_11168_=_ATCC_700819	Clostridium_aceticum	Clostridium_acetobutylicum_DSM_1731	Dehalococcoides_mccartyi_CG4	Escherichia_coli_O157:H7_str._Sakai	Escherichia_coli_str._K-12_substr._MG1655	Tropheryma whipplei	Geobacter_sulfurreducens_PCA	Halobacterium_litoreum_ZS-54-S2	Halobacterium_salinarum_91-R6	Haloferax_volcanii_DS2	Mesorhizobium_loti_DSM_2626	Methanopyrus_kandleri_AV19	Methanosarcina_mazei_Go1	Methanothermobacter_thermautotrophicus_Delta_H	Mycobacterium_tuberculosis_H37Rv	Mycolicibacterium_litorale_JCM_17423	Oceanobacillus_iheyensis_HTE831	Prochlorococcus_marinus_str._MIT_9515	Pseudomonas_aeruginosa_PAO1	Pseudomonas_syringae_Susan2139	Pyrococcus_abyssi_GE5	Rickettsia_prowazekii_str._Chernikova	Salmonella_enterica_subsp._enterica_serovar_Typhimurium_str._LT2	Sulfolobus_acidocaldarius_DG1	Synechococcus_elongatus_PCC_7942_=_FACHB-805	Synechocystis_salina_LEGE_00031	Thermoplasma_acidophilum_DSM_1728	Thermoplasma_volcanium_GSS1	Thermotoga_maritima_MSB8	Ureaplasma_urealyticum_serovar_10_str._ATCC_33699	Vibrio_cholerae_RFB16	Vibrio_parahaemolyticus_RIMD_2210633	Vibrio_vulnificus_FORC_037	Wigglesworthia_glossinidia	Wolinella_succinogenes_DSM_1740	Xanthomonas_axonopodis_pv._vasculorum	Yersinia_pestis_A1122	bin.20	bin.25	bin.26	bin.28	bin.38
1	COG1628	1	0	0	0	0	0	0	0	0	0	0	0	0	1	1	1	0	1	1	1	0	0	0	0	0	0	1	0	0	1	0	0	1	1	0	0	0	0	0	0	0	0	0	0	0	0	0	0
2	COG0247	1	1	1	0	1	1	0	0	0	1	1	0	1	1	1	1	1	1	1	1	1	1	1	0	1	1	0	0	1	1	1	1	1	1	0	0	1	1	1	0	1	0	1	1	1	1	1	1
3	COG0461	1	1	1	1	1	1	1	1	1	1	1	1	1	1	1	1	1	1	1	1	1	1	1	1	1	1	1	0	1	1	1	1	1	1	1	0	1	1	1	1	1	1	1	1	1	1	1	1
4	COG0160	1	0	1	0	1	0	1	1	0	1	1	1	0	1	1	1	1	0	1	0	1	1	1	0	1	1	1	0	1	1	0	0	1	1	0	0	1	1	1	0	1	0	1	0	0	0	0	1
5	COG0206	0	1	1	1	1	1	1	1	1	1	1	1	1	1	1	1	1	1	1	1	1	1	1	1	1	1	1	1	1	0	1	1	1	1	1	0	1	1	1	1	1	1	1	1	1	1	1	1
6	COG0531	1	0	1	1	1	0	1	1	0	1	1	1	0	1	1	1	1	1	1	1	1	1	1	0	1	1	0	1	1	1	0	1	1	1	0	1	1	1	1	0	0	1	1	0	1	0	1	0
7	COG0294	1	1	1	1	1	1	1	1	1	1	1	1	1	1	1	1	1	1	1	1	1	1	1	1	1	1	1	0	1	1	1	1	1	1	1	0	1	1	1	1	1	1	1	0	1	0	1	0
8	COG0467	1	1	0	0	0	0	0	0	0	0	0	0	0	1	1	1	1	1	1	1	0	0	0	1	0	1	1	0	0	1	1	1	1	1	1	0	0	0	0	0	0	1	0	0	1	0	0	0
9	COG4948	1	0	1	0	1	0	1	1	0	1	1	1	0	1	1	1	1	1	0	0	1	1	1	1	1	1	0	0	1	1	1	1	1	1	1	0	0	1	0	0	0	1	1	1	0	1	0	0
10	COG0150	0	1	1	1	1	1	1	1	1	1	1	1	1	1	1	1	1	1	1	1	1	1	1	1	1	1	1	0	1	1	1	1	1	1	1	0	1	1	1	1	1	1	1	1	1	1	1	1
11	COG1304	1	0	1	0	1	0	1	0	0	1	1	0	0	0	1	0	1	1	1	1	1	1	1	0	1	1	1	1	1	1	1	1	1	1	0	0	1	1	0	0	0	1	1	1	0	0	1	1
12	COG1670	1	0	1	1	1	1	1	1	1	1	1	0	0	1	1	1	1	0	1	0	1	1	1	0	1	1	1	1	1	0	1	1	1	1	1	1	1	1	1	0	1	1	1	1	1	1	1	1
13	COG0491	1	1	1	0	1	1	1	1	1	1	1	0	1	1	1	1	1	1	1	1	1	1	1	1	1	1	1	0	1	1	1	1	1	1	1	0	1	1	1	1	1	1	1	1	1	1	1	1
14	COG1859	1	0	0	0	0	0	0	0	0	0	1	0	0	0	0	0	0	1	1	0	0	0	0	0	1	0	1	0	0	0	0	0	1	1	0	0	0	0	0	0	0	0	0	0	0	0	0	0
15	COG0462	1	1	1	1	1	1	1	1	1	1	1	1	1	1	1	1	1	1	1	1	1	1	1	1	1	1	1	0	1	1	1	0	1	1	1	1	1	1	1	1	1	1	1	1	1	1	1	1
16	COG2182	1	0	1	0	0	0	0	0	0	1	1	0	0	0	0	1	0	0	0	0	0	0	1	0	0	0	1	0	1	1	0	0	1	0	1	0	1	1	1	0	0	0	1	0	0	0	0	0
17	COG1653	1	0	1	1	1	0	1	1	0	1	1	0	0	1	1	1	1	0	0	0	1	1	1	0	1	1	1	0	1	0	1	1	1	1	1	0	1	1	1	0	0	1	1	0	0	0	0	0
18	COG2107	1	1	0	0	0	1	0	0	0	0	0	0	1	0	0	0	0	0	0	0	0	0	0	0	0	0	0	0	0	1	0	0	1	1	0	0	0	0	0	0	1	0	0	0	0	0	0	0
19	COG0596	1	1	1	1	1	1	1	1	1	1	1	0	1	1	1	1	1	0	1	0	1	1	1	1	1	1	0	1	1	1	1	1	1	1	1	1	1	1	1	1	0	1	1	1	1	1	1	1
20	COG0423	1	0	0	1	0	0	1	1	1	0	0	0	0	1	1	1	0	1	1	1	1	1	0	0	0	0	1	0	0	1	0	0	1	1	0	1	0	0	0	0	0	0	0	1	1	1	1	0
21	COG2025	1	0	1	0	1	0	1	1	0	1	1	0	1	1	1	1	1	0	0	0	1	1	1	0	1	1	0	0	1	1	0	0	1	1	1	0	0	1	1	0	0	1	0	1	1	1	1	1
22	COG1215	1	1	1	1	1	0	0	1	1	1	1	0	1	1	1	1	1	1	1	1	1	1	0	1	1	1	1	0	1	1	1	1	1	1	0	0	1	1	1	0	0	1	0	1	1	0	0	0
23	COG1060	1	1	0	0	0	1	1	1	0	1	1	0	1	1	1	1	0	1	1	1	1	1	0	0	0	0	0	0	1	0	1	1	1	1	1	0	1	1	1	1	1	0	1	0	0	0	0	0
24	COG1427	1	1	0	0	0	1	0	0	0	0	0	0	1	0	0	0	0	0	0	0	0	0	0	0	0	0	0	0	0	0	0	0	1	1	0	0	0	0	0	0	1	0	0	0	0	0	0	0
25	COG1012	1	1	1	1	1	1	1	1	0	1	1	0	1	1	1	1	1	1	1	1	1	1	1	1	1	1	0	0	1	1	1	1	1	1	0	1	1	1	1	0	0	1	1	1	0	1	1	1
26	COG0697	1	1	1	1	1	1	1	1	1	1	1	0	1	1	1	1	1	0	1	1	0	1	1	1	1	1	1	1	1	1	1	1	1	1	1	0	1	1	1	0	1	1	1	1	1	0	1	0
27	COG0842	1	0	1	1	1	0	1	1	1	1	1	0	1	1	1	1	1	1	1	1	1	1	1	1	1	1	1	0	1	1	1	1	1	1	1	0	1	1	1	1	0	1	1	1	1	1	1	1
28	COG0365	1	0	1	0	1	1	0	0	1	1	1	0	0	1	1	1	1	0	1	1	1	1	1	1	1	1	0	0	1	1	1	1	1	1	0	0	1	1	1	0	1	1	1	1	1	1	1	1
29	COG1960	1	0	1	0	1	0	0	1	0	1	1	0	0	1	1	1	1	0	0	0	1	1	1	0	1	1	0	0	1	1	1	0	1	1	0	0	1	1	1	0	1	1	1	1	1	1	1	1
30	COG1619	0	0	1	0	0	0	1	1	0	1	1	0	0	1	0	1	0	0	0	0	0	0	1	1	1	1	0	1	1	0	1	1	1	1	0	0	0	0	1	0	0	0	0	0	0	0	0	0
31	COG0673	0	1	1	1	1	1	0	1	0	1	1	0	1	1	1	1	1	1	1	1	1	1	1	1	1	1	1	0	1	0	1	1	1	1	1	0	1	1	1	0	1	1	1	1	1	1	0	0
32	COG2814	1	1	1	1	1	1	1	1	1	1	1	1	1	1	1	1	1	1	1	1	1	1	1	1	1	1	1	1	1	1	1	1	1	1	1	0	1	1	1	1	1	1	1	1	1	1	1	1
33	COG1522	1	1	1	1	1	0	1	1	1	1	1	0	0	1	1	1	1	0	1	1	1	1	1	0	1	1	1	0	1	1	0	0	1	1	0	0	1	1	1	0	0	1	1	1	1	1	1	1
34	COG1027	0	0	1	1	1	1	1	1	0	1	1	0	1	0	0	0	0	0	0	0	0	0	0	0	1	1	0	0	1	0	0	0	1	1	1	0	1	1	1	1	1	0	1	0	0	0	0	0
35	COG0601	1	1	1	1	1	1	1	1	0	1	1	1	1	1	1	1	1	0	1	0	1	1	1	1	1	1	1	0	1	1	1	1	1	1	1	1	1	1	1	0	1	0	1	0	0	0	1	0
36	COG0444	1	1	1	1	1	1	1	1	0	1	1	0	1	1	1	1	1	0	1	0	0	1	1	0	1	1	1	0	1	1	0	0	1	1	1	1	1	1	1	0	1	0	1	0	0	0	1	0
37	COG0018	1	1	1	1	1	1	1	1	1	1	1	1	1	1	1	1	1	1	1	1	1	1	1	1	1	1	1	1	1	1	1	1	1	1	1	1	1	1	1	1	1	1	1	1	1	1	1	1
38	COG3387	0	0	0	0	1	0	0	1	0	0	0	0	0	0	0	1	1	0	1	0	1	1	0	0	0	1	0	0	0	1	1	0	1	1	0	0	0	0	0	0	0	1	0	0	0	0	1	0
39	COG0667	1	1	1	1	1	0	1	0	1	1	1	0	1	1	1	1	1	0	0	0	1	1	1	1	1	1	0	0	1	1	1	1	1	1	1	0	1	1	1	0	1	1	1	1	0	1	1	0
40	COG1032	1	0	0	0	1	0	1	1	1	1	1	0	1	0	0	0	1	1	1	1	1	0	0	1	1	1	1	0	1	1	1	1	1	1	1	0	1	1	1	0	0	1	0	1	1	1	1	1
41	COG3255	1	1	0	0	0	0	0	0	0	0	0	0	0	0	0	0	1	0	0	0	0	0	0	0	1	1	0	0	0	1	0	0	1	1	0	0	0	0	0	0	0	0	0	0	0	0	0	0
42	COG1250	1	0	1	1	1	0	1	1	0	1	1	0	0	1	1	1	1	0	0	0	1	1	1	0	1	1	0	1	1	1	0	0	1	1	0	0	1	1	1	0	0	1	1	1	1	1	1	1
43	COG2050	0	0	1	0	1	1	1	0	1	1	1	0	1	1	1	1	1	0	1	0	1	1	1	0	1	1	1	0	1	1	0	0	1	1	0	0	1	1	1	0	1	1	1	1	1	1	1	0
44	COG0308	0	0	0	1	0	0	1	0	0	1	1	1	1	0	0	0	1	0	1	0	1	1	0	1	1	1	1	0	1	1	1	1	1	1	0	0	1	1	1	0	0	1	1	0	0	0	0	0
45	COG0407	0	1	1	0	1	1	1	0	0	1	1	1	1	0	0	0	1	0	1	0	1	1	1	1	1	1	0	1	1	0	1	1	1	1	0	0	1	1	1	1	1	1	1	1	1	1	1	1
46	COG0149	1	1	1	1	1	1	1	1	1	1	1	1	1	1	1	1	1	1	1	1	1	1	1	1	1	1	1	0	1	1	1	0	1	1	0	1	1	1	1	1	1	1	1	1	1	1	1	1
47	COG0533	1	1	1	1	1	1	1	1	1	1	1	1	1	1	1	1	1	1	1	1	1	1	1	1	1	1	1	1	1	1	1	1	1	1	1	1	1	1	1	1	1	1	1	1	1	1	0	0
48	COG1236	1	0	0	0	1	0	1	0	1	0	0	0	1	1	1	1	1	1	1	0	0	0	0	1	1	1	0	0	0	1	0	1	1	1	0	0	1	1	1	0	0	1	0	1	1	1	1	0
49	COG1695	1	0	1	0	1	0	1	1	0	1	1	0	0	1	1	1	1	0	0	1	1	1	1	0	0	1	1	0	1	1	1	1	1	1	1	0	1	1	1	0	0	1	1	1	1	1	1	1
50	COG1545	1	0	0	0	1	0	0	0	0	0	0	0	0	1	1	1	0	1	1	1	1	1	0	0	0	0	1	0	0	1	0	0	1	1	0	0	0	0	0	0	0	0	0	0	1	1	1	1
51	COG1051	1	1	1	1	1	0	1	1	1	1	1	0	1	1	1	1	1	1	1	1	1	1	1	1	1	1	1	0	1	1	1	1	1	1	1	0	1	1	1	0	0	1	1	1	1	1	0	0
52	COG0421	1	1	1	1	1	0	1	1	0	1	1	0	1	0	0	1	1	1	0	0	0	0	0	1	1	1	1	0	1	1	1	0	1	1	1	0	0	0	1	0	1	1	1	0	0	0	1	0
53	COG1225	1	1	1	1	1	1	1	1	0	1	1	1	1	1	1	1	1	0	1	0	1	1	1	1	1	1	0	0	1	1	1	1	1	1	1	0	1	1	1	0	1	1	1	1	1	1	1	1
54	COG0081	1	1	1	1	1	1	1	1	1	1	1	1	1	1	1	1	1	1	1	1	1	1	1	1	1	1	1	1	1	1	1	1	1	1	1	1	1	1	1	1	1	1	1	1	1	1	1	1
55	COG0527	1	1	1	1	1	1	1	1	1	1	1	1	1	1	1	1	1	1	1	1	1	1	1	1	1	1	1	1	1	1	1	1	1	0	1	0	1	1	1	1	1	1	1	1	0	1	1	1
56	COG0456	1	1	1	1	1	1	1	1	1	1	1	1	1	1	1	1	1	1	1	1	1	1	1	1	1	1	1	0	1	1	1	1	1	1	1	1	1	1	1	0	1	1	1	1	1	1	1	1
57	COG1846	1	0	1	1	1	0	1	1	1	1	1	0	1	1	1	0	1	1	1	1	1	1	1	1	1	1	1	0	1	1	1	1	1	1	1	0	1	1	1	1	1	1	1	1	0	1	1	0
58	COG0730	1	1	1	1	1	1	1	1	0	1	1	0	1	1	0	1	1	1	1	1	0	1	1	1	1	1	1	0	1	1	1	1	1	1	1	0	1	1	1	0	1	1	1	1	1	1	0	0
59	COG2896	1	1	1	0	1	1	1	1	1	1	1	0	1	1	1	1	1	1	1	1	1	1	0	0	1	1	1	0	1	1	1	1	1	1	0	0	1	1	1	0	1	1	1	1	1	1	1	1
60	COG0051	1	1	1	1	1	1	1	1	1	1	1	1	1	1	1	1	1	1	1	1	1	1	1	1	1	1	1	1	1	1	1	1	1	1	1	1	1	1	1	1	1	1	1	1	1	1	1	1
61	COG0480	1	1	1	1	1	1	1	1	1	1	1	1	1	1	1	1	1	1	1	1	1	1	1	1	1	1	1	1	1	1	1	1	1	1	1	1	1	1	1	1	1	1	1	1	1	1	1	1
62	COG0614	1	0	1	0	1	1	1	1	1	1	1	1	0	1	1	1	1	0	1	0	1	1	1	0	1	1	1	0	1	1	0	0	1	1	1	0	1	1	1	0	1	0	1	0	0	0	1	1
63	COG1777	1	0	0	0	0	0	0	0	0	0	0	0	0	1	1	1	0	0	1	1	0	0	0	0	0	0	1	0	0	0	0	0	1	1	0	0	0	0	0	0	0	0	0	0	0	0	0	0
64	COG1914	0	0	1	1	1	0	0	1	0	1	1	0	0	0	0	1	1	0	0	0	1	1	1	1	1	1	0	0	1	1	0	0	1	1	0	0	0	1	1	1	0	1	1	0	0	0	0	0
65	COG0315	1	1	1	0	1	1	1	1	0	1	1	0	1	1	1	1	1	1	1	1	1	1	0	0	1	1	1	0	1	1	1	1	1	1	0	0	1	1	1	0	1	1	1	1	1	1	1	1
66	COG0541	1	1	1	1	1	1	1	1	0	1	1	1	1	1	1	1	1	1	1	1	1	1	1	1	1	1	1	1	1	1	1	1	1	1	1	1	1	1	1	1	1	1	1	0	1	0	0	0
67	COG1836	0	0	0	0	0	0	0	0	0	0	0	0	0	1	1	1	0	0	1	1	0	0	0	1	0	0	1	0	0	0	1	1	1	1	0	0	0	0	0	0	0	0	0	0	0	0	0	0
68	COG0020	1	1	1	1	1	1	1	1	1	1	1	1	1	1	1	1	1	1	1	1	1	1	1	1	1	1	1	1	1	1	1	1	1	1	1	0	1	1	1	1	1	1	1	1	1	1	1	1
69	COG0072	1	1	1	1	1	1	1	1	1	1	1	1	1	1	1	1	1	1	1	1	1	1	1	1	1	1	1	1	1	1	1	1	1	1	1	1	1	1	1	1	1	1	1	1	1	1	1	1
70	COG1201	1	0	0	1	1	0	0	0	0	1	1	0	0	1	1	1	1	1	1	1	1	1	0	1	1	1	1	0	0	1	0	0	1	1	0	0	0	0	0	0	0	1	0	0	0	0	1	0
71	COG0589	1	1	1	1	1	0	1	0	1	1	1	0	1	1	1	1	1	1	1	1	1	1	1	0	1	1	1	1	1	1	1	1	1	1	0	0	1	1	1	0	1	1	1	1	1	1	1	1
72	COG0717	1	1	0	1	1	1	0	1	1	1	1	1	0	1	1	1	1	1	1	1	1	1	0	1	1	1	1	1	1	1	1	1	1	1	0	0	0	0	0	1	1	1	1	1	1	0	1	1
73	COG2244	1	0	1	0	1	0	1	1	1	1	1	0	1	1	1	1	1	1	1	1	0	1	1	1	1	1	1	0	1	1	0	1	1	1	1	0	1	1	1	0	0	1	1	1	1	0	1	0
74	COG1648	1	1	1	0	0	0	1	1	0	0	0	0	1	1	1	1	0	1	1	1	0	0	1	0	0	0	0	0	0	1	0	0	1	1	0	0	1	1	1	0	0	1	0	0	0	0	1	0
75	COG2017	0	0	1	1	1	0	1	1	0	1	1	0	0	0	0	0	1	0	0	0	0	1	1	1	0	1	0	0	1	1	0	1	1	1	1	0	1	1	1	0	0	1	1	0	0	0	0	0
76	COG2271	0	0	1	0	1	0	1	0	1	1	1	1	1	0	0	0	0	0	0	0	1	1	1	0	1	1	0	1	1	1	0	0	1	0	1	0	1	1	1	0	0	0	1	1	1	1	1	1
77	COG0395	1	0	1	1	1	0	1	1	0	1	1	0	0	1	1	1	1	0	0	0	1	1	1	0	1	1	1	0	1	0	1	1	1	1	1	0	1	0	1	0	0	1	1	0	0	0	0	0
78	COG0438	1	1	1	1	1	1	1	1	1	1	1	1	1	1	1	1	1	1	1	1	1	1	1	1	1	1	1	1	1	1	1	1	1	1	1	0	1	1	1	0	1	1	1	1	1	1	1	1
79	COG0668	1	1	1	1	1	1	1	1	1	1	1	0	1	1	1	1	1	1	1	1	1	1	1	1	1	1	1	1	1	1	1	1	1	1	1	0	1	1	1	0	1	1	1	1	1	1	1	1
80	COG0824	1	1	1	0	1	1	1	1	0	1	1	1	1	1	1	1	1	0	1	1	1	1	1	1	1	1	0	0	1	1	1	1	1	1	0	0	1	1	1	0	1	1	1	0	0	0	0	0
81	COG2414	1	0	0	0	0	0	1	1	0	1	1	0	1	0	0	1	0	0	1	0	0	0	0	0	0	0	1	0	0	0	0	0	1	1	0	0	0	0	0	0	1	0	0	1	1	1	1	1
82	COG0013	1	1	1	1	1	1	1	1	1	1	1	1	1	1	1	1	1	1	1	1	1	1	1	1	1	1	1	1	1	1	1	1	1	1	1	1	1	1	1	1	1	1	1	1	1	1	1	1
83	COG0071	1	1	1	1	1	0	0	1	1	1	1	0	1	1	1	1	1	1	1	1	1	1	1	0	1	1	1	1	1	1	1	1	1	1	1	0	1	1	1	0	1	1	1	1	1	1	1	0
84	COG0524	1	0	1	1	1	0	1	1	1	1	1	1	1	1	1	1	1	1	1	1	1	1	1	1	1	1	1	0	1	1	1	1	1	1	1	0	1	1	1	0	0	1	1	1	1	1	0	1
85	COG0388	1	1	1	1	1	1	1	1	1	1	1	0	1	1	1	1	1	0	1	1	1	1	1	1	1	1	1	0	1	1	1	1	1	1	1	0	1	1	1	0	1	1	1	1	0	1	1	1
86	COG0025	0	0	1	1	1	0	1	0	0	1	1	0	0	1	1	1	1	1	1	1	1	1	1	1	1	1	1	0	1	0	1	1	1	1	0	0	1	1	1	0	0	1	1	1	1	1	1	0
87	COG0012	1	1	1	1	1	1	1	1	1	1	1	1	1	1	1	1	1	1	1	1	1	1	1	1	1	1	1	1	1	1	1	1	1	1	1	1	1	1	1	1	1	1	1	1	0	1	1	1
88	COG1721	1	1	1	1	1	0	1	0	0	0	0	0	1	1	1	1	1	0	1	0	1	1	1	0	1	1	1	0	0	0	1	1	1	1	1	0	1	1	1	0	1	1	0	0	1	0	0	0
89	COG0714	1	1	1	1	1	0	1	1	1	1	1	0	1	1	1	1	1	1	1	1	1	1	1	0	1	1	1	0	1	1	1	1	1	1	1	0	1	1	1	0	1	1	1	0	1	1	1	0
90	COG0101	0	1	1	1	1	1	1	1	1	1	1	1	1	1	1	1	1	1	1	1	1	1	1	1	1	1	1	1	1	0	1	1	1	1	1	1	1	1	1	1	1	1	1	1	1	1	1	1
91	COG0442	1	1	1	1	1	1	1	1	1	1	1	1	1	1	1	1	1	1	1	1	1	1	1	1	1	1	1	1	1	1	1	1	1	1	1	1	1	1	1	1	1	1	1	1	1	0	1	1
92	COG0008	1	1	1	1	1	1	1	1	1	1	1	1	1	1	1	1	1	1	1	1	1	1	1	1	1	1	1	1	1	1	1	0	1	1	1	1	1	1	1	1	1	1	1	1	1	1	1	1
93	COG1801	1	1	1	0	1	0	0	0	0	1	1	0	0	0	0	0	1	0	1	0	0	1	1	0	1	1	1	0	1	1	1	0	1	1	1	0	1	1	1	0	0	1	1	1	1	1	0	1
94	COG0492	1	1	1	1	1	1	1	1	1	1	1	1	1	1	1	1	1	1	1	1	1	1	1	1	1	1	1	1	1	1	1	1	1	1	1	1	1	1	1	1	1	1	1	1	1	1	1	1
95	COG1646	1	0	1	0	0	0	0	0	0	0	0	0	0	1	1	1	0	1	1	1	0	0	1	0	0	0	1	0	0	1	0	0	1	1	0	0	0	0	0	0	0	0	0	0	0	0	0	0
96	COG0382	1	1	0	0	1	1	0	1	0	1	1	0	1	1	1	1	1	1	1	1	1	1	0	1	1	1	1	1	1	1	1	1	1	1	0	0	1	1	1	1	1	1	1	0	0	0	0	0
97	COG0565	1	0	0	0	1	0	0	0	0	1	1	0	1	1	1	1	1	1	1	1	0	0	0	1	1	1	0	0	1	1	1	1	1	1	0	0	1	1	1	0	0	1	1	0	0	0	0	0
98	COG1061	1	0	1	1	0	0	0	1	1	1	1	0	1	1	1	1	1	0	1	0	1	1	0	0	0	0	1	0	1	1	1	1	1	1	0	1	1	1	1	0	0	0	1	0	0	0	0	0
99	COG0303	1	1	1	0	1	1	1	1	0	1	1	0	1	1	1	1	1	1	1	1	1	1	0	0	1	1	1	0	1	1	1	1	1	1	0	0	1	1	1	0	1	1	1	1	1	1	0	1
100	COG0006	1	1	1	1	1	1	1	1	1	1	1	1	1	1	1	1	1	1	1	1	1	1	1	1	1	1	1	1	1	1	1	1	1	1	1	1	1	1	1	1	1	1	1	1	1	1	1	1
101	COG1433	1	0	0	0	0	0	1	1	1	0	0	0	1	0	0	0	0	1	1	1	0	0	0	0	0	0	1	0	0	0	0	0	1	1	1	0	1	1	1	0	1	0	0	0	1	1	1	0
102	COG0402	1	1	0	1	1	1	0	1	0	1	1	0	1	1	1	1	1	1	1	1	0	0	1	1	1	1	1	0	1	1	1	1	1	1	1	0	0	1	1	0	1	1	1	0	1	0	0	0
103	COG0552	1	1	1	1	1	1	1	1	0	1	1	1	1	1	1	1	1	1	1	1	1	1	1	1	1	1	1	1	1	1	1	1	1	1	1	1	1	1	1	1	1	1	1	0	1	0	0	0
104	COG3375	1	0	0	0	0	0	0	0	0	0	0	0	0	0	0	0	0	0	0	0	0	0	0	0	0	0	0	0	0	0	0	0	1	1	0	0	1	0	0	0	0	0	0	0	0	0	0	0
105	COG0371	1	0	1	0	0	0	1	1	0	1	1	0	0	1	1	1	0	1	1	1	0	0	1	1	0	0	1	0	1	1	1	1	1	1	1	0	0	1	0	0	0	0	1	0	0	0	0	1
106	COG4754	0	0	0	0	0	0	0	0	0	0	0	0	0	0	0	0	0	0	0	0	0	0	0	0	0	0	0	0	0	1	1	0	1	1	0	0	0	0	0	0	0	0	0	0	0	0	0	0
107	COG0805	1	1	1	1	1	1	1	0	1	1	1	0	1	1	1	1	1	0	1	0	1	1	1	1	1	1	0	1	1	1	1	1	1	1	0	0	1	1	1	0	1	1	1	0	1	0	1	0
108	COG0723	1	1	1	0	1	1	0	0	0	0	0	1	1	1	1	1	1	0	0	0	1	1	1	1	1	0	0	1	0	1	1	1	1	1	0	0	1	1	1	0	1	1	0	0	0	0	0	0
109	COG0130	1	1	1	1	1	1	1	1	1	1	1	1	1	1	1	1	1	1	1	1	1	1	1	1	1	1	1	1	1	1	1	1	1	1	1	1	1	1	1	1	1	1	1	1	1	1	1	1
110	COG0098	1	1	1	1	1	1	1	1	1	1	1	1	1	1	1	1	1	1	1	1	1	1	1	1	1	1	1	1	1	1	1	1	1	1	1	1	1	1	1	1	1	1	1	1	1	1	1	1
111	COG0096	1	1	1	1	1	1	1	1	1	1	1	1	1	1	1	1	1	1	1	1	1	1	1	1	1	1	1	1	1	1	1	1	1	1	1	1	1	1	1	1	1	1	1	1	1	1	1	1
112	COG0094	1	1	1	1	1	1	1	1	1	1	1	1	1	1	1	1	1	1	1	1	1	1	1	1	1	1	1	1	1	1	1	1	1	1	1	1	1	1	1	1	1	1	1	1	1	1	1	1
113	COG0093	1	1	1	1	1	1	1	1	1	1	1	1	1	1	1	1	1	1	1	1	1	1	1	1	1	1	1	1	1	1	1	0	1	1	1	1	1	1	1	1	1	1	1	1	1	1	1	1
114	COG0090	1	1	1	1	1	1	1	1	1	1	1	1	1	1	1	1	1	1	1	1	1	1	1	1	1	1	1	1	1	1	1	1	1	1	1	1	1	1	1	1	1	1	1	1	1	1	1	0
115	COG0750	1	1	1	0	1	1	1	1	1	1	1	1	1	1	1	1	1	1	1	1	1	1	1	1	1	1	1	1	1	0	1	1	1	1	1	0	1	1	1	1	1	1	1	1	1	1	0	1
116	COG1243	0	0	0	0	0	0	1	1	1	0	0	0	1	1	1	1	0	1	1	1	0	0	0	0	0	0	1	0	0	1	0	0	1	1	1	0	0	0	0	0	0	0	0	1	1	1	1	0
117	COG4974	1	1	1	1	1	1	1	1	1	1	1	1	1	1	1	1	1	0	1	1	1	1	1	0	1	1	1	1	1	1	1	1	1	1	1	1	1	1	1	0	1	1	1	1	1	1	1	1
118	COG1173	1	1	1	1	1	1	1	1	0	1	1	1	1	1	1	1	1	0	1	0	1	1	1	1	1	1	1	0	1	1	1	1	1	1	1	1	1	1	1	0	1	0	1	0	0	0	1	0
119	COG1524	0	0	0	1	1	1	1	1	0	0	0	0	0	1	0	1	1	0	0	0	0	1	0	0	1	1	1	0	0	1	0	0	1	1	1	0	0	1	1	0	0	0	0	0	0	0	0	0
120	COG3467	0	0	0	0	1	0	1	1	0	0	0	0	1	1	1	1	1	0	1	1	0	1	0	0	0	0	0	0	1	0	0	0	1	0	0	0	0	1	1	0	1	0	0	0	1	0	1	1
121	COG3885	0	0	0	0	0	0	0	1	0	0	0	0	0	0	0	0	0	0	0	0	0	0	0	0	0	0	1	0	0	0	0	0	1	1	0	0	0	0	0	0	0	0	0	0	0	0	0	0
122	COG1351	1	1	0	0	0	1	1	1	1	0	0	1	1	1	1	0	0	0	0	0	1	1	0	1	0	0	1	1	0	1	1	1	1	1	1	0	0	0	0	0	1	0	0	0	0	0	0	0
123	COG1143	1	1	0	0	1	1	1	1	1	1	1	0	1	1	1	1	1	1	1	1	1	1	0	1	1	1	1	1	1	1	1	1	1	1	0	0	0	1	1	0	1	1	1	1	1	1	1	1
124	COG1235	0	1	1	0	1	0	1	1	1	1	1	0	1	1	1	1	1	1	1	1	0	0	1	0	1	1	1	1	0	0	0	1	1	1	0	0	0	0	0	0	0	1	1	1	1	1	1	0
125	COG1163	1	0	0	0	0	0	0	0	0	0	0	0	0	1	1	1	0	1	1	1	0	0	0	0	0	0	1	0	0	1	0	0	1	1	0	0	0	0	0	0	0	0	0	1	1	1	1	1
126	COG4946	0	0	0	0	0	0	0	0	0	0	0	0	0	0	0	0	0	0	0	0	0	0	0	0	0	0	0	0	0	1	0	0	1	1	0	0	0	0	0	0	0	0	0	0	0	0	0	0
127	COG3063	0	1	1	0	0	0	1	1	0	0	0	0	1	0	0	0	0	0	1	1	0	0	1	1	1	1	0	0	0	0	1	1	1	1	0	0	1	1	1	0	0	1	1	0	0	0	0	0
128	COG0080	0	1	1	1	1	1	1	1	1	1	1	1	1	1	1	1	1	1	1	1	1	1	1	1	1	1	1	1	1	1	1	1	1	1	1	1	1	1	1	1	1	1	1	1	1	1	1	1
129	COG0103	1	1	1	1	1	1	1	1	1	1	1	1	1	1	1	1	1	1	1	1	1	1	1	1	1	1	1	1	1	1	1	1	1	1	1	1	1	1	1	1	1	1	1	1	1	1	1	0
130	COG2241	0	0	0	0	0	0	1	1	1	0	0	0	0	0	1	1	1	1	1	1	0	0	0	0	0	0	0	0	1	1	0	1	1	1	0	0	0	0	0	0	0	0	0	0	0	0	0	0
131	COG0312	1	1	0	0	1	0	0	1	1	1	1	0	1	0	0	0	1	1	1	1	1	1	0	1	1	1	1	0	1	1	1	1	1	1	1	0	1	1	1	0	0	1	1	1	1	1	1	1
132	COG3118	1	0	1	1	1	1	1	1	0	1	1	0	1	1	0	1	1	0	1	0	1	1	1	1	1	1	0	1	1	1	1	1	1	1	0	1	1	1	1	1	1	1	1	1	1	1	1	1
133	COG0060	1	1	1	1	1	1	1	1	1	1	1	1	1	1	1	1	1	1	1	1	1	1	1	1	1	1	1	1	1	1	1	1	1	1	1	1	1	1	1	1	1	1	1	1	0	1	1	1
134	COG1009	1	1	1	0	1	1	0	0	1	1	1	0	1	1	1	1	1	0	1	0	1	1	1	1	1	1	1	1	1	1	1	1	1	1	0	0	1	0	0	0	1	1	1	0	1	0	1	0
135	COG1415	1	0	0	0	1	0	0	0	0	0	0	0	0	0	0	0	1	1	0	1	0	0	0	0	0	0	1	0	0	1	0	0	1	1	0	0	0	0	0	0	0	1	0	1	1	1	0	1
136	COG3376	0	0	0	0	1	0	0	0	0	0	0	0	0	0	0	0	1	0	0	0	1	0	0	0	0	0	0	0	1	1	0	0	1	0	0	0	0	0	0	0	0	0	1	0	0	0	0	0
137	COG0530	0	1	0	0	0	0	1	0	0	1	1	0	0	1	1	1	0	1	1	1	0	0	1	1	0	1	1	0	1	1	1	1	1	1	1	0	0	1	1	0	1	0	1	1	1	1	0	1
138	COG1112	0	1	0	0	0	0	0	1	0	0	0	0	0	1	1	1	0	1	1	1	0	0	0	0	0	1	1	0	1	0	0	1	1	0	1	1	0	0	0	0	1	1	0	0	0	0	0	0
139	COG0174	1	1	1	1	1	1	1	0	1	1	1	1	1	1	1	1	1	1	1	1	1	1	1	1	1	1	1	1	1	1	1	1	1	1	1	0	1	1	1	1	1	1	1	0	1	1	1	1
140	COG0100	1	1	1	1	1	1	1	1	1	1	1	1	1	1	1	1	1	1	1	1	1	1	1	1	1	1	1	1	1	1	1	1	1	1	1	1	1	1	1	1	1	1	1	1	1	1	1	1
141	COG2382	0	0	1	1	1	0	0	1	0	1	1	0	0	0	0	0	0	0	0	0	1	0	1	0	0	0	0	0	1	1	0	0	1	1	0	0	0	0	0	0	0	1	0	0	0	0	0	0
142	COG1725	0	0	1	1	0	0	1	1	0	0	0	0	0	0	0	1	0	0	0	0	1	1	1	1	0	0	0	0	0	1	1	1	1	0	1	0	0	1	0	0	0	1	0	0	0	0	0	0
143	COG1269	1	0	0	0	0	0	0	0	0	0	0	0	0	1	1	1	0	1	1	1	0	0	0	0	0	0	1	0	0	1	0	0	1	1	0	0	0	0	0	0	0	0	0	1	0	1	0	1
144	COG0077	0	1	1	1	1	1	1	1	1	1	1	0	1	1	1	1	1	1	1	1	1	1	1	1	1	1	0	0	1	1	1	1	1	1	1	0	1	1	1	0	1	1	1	1	1	0	0	1
145	COG0170	0	1	0	0	0	0	0	0	0	0	0	0	0	0	1	0	0	1	1	1	0	0	0	1	0	0	1	1	0	0	1	1	1	1	0	0	0	0	0	0	0	0	0	0	0	0	0	0
146	COG0016	1	1	1	1	1	1	1	1	1	1	1	1	1	1	1	1	1	1	1	1	1	1	1	1	1	1	1	1	1	1	1	1	1	1	1	1	1	1	1	1	1	1	1	1	1	1	1	1
147	COG0609	1	0	1	0	1	1	1	1	1	1	1	1	0	1	1	1	1	0	1	0	0	0	1	0	1	1	1	0	1	1	0	0	1	1	1	1	1	1	1	0	1	0	1	0	0	0	1	1
148	COG0373	1	1	1	0	0	1	1	1	0	1	1	1	1	1	1	1	0	1	1	1	1	1	1	1	1	1	0	0	1	1	1	1	1	1	0	0	1	1	1	1	1	1	1	0	0	0	1	0
149	COG0583	0	1	1	1	1	1	1	1	0	1	1	0	1	0	0	0	1	1	0	0	1	1	1	1	1	1	0	0	1	0	1	1	0	0	0	0	1	1	1	0	1	1	1	0	1	1	0	0
150	COG0119	0	1	1	1	1	1	1	1	1	1	1	0	1	1	0	1	1	1	1	1	1	1	1	1	1	1	1	0	1	1	1	1	0	1	1	0	1	1	1	0	1	1	1	1	1	1	1	1
151	COG0707	0	1	1	1	1	1	1	1	0	1	1	1	1	0	0	0	1	1	0	1	1	1	1	1	1	1	0	1	1	1	1	1	0	0	1	0	1	1	1	1	1	1	1	0	0	0	0	0
152	COG0389	0	0	1	1	1	0	1	1	1	1	1	0	1	1	1	1	1	0	1	0	1	1	1	1	1	1	0	0	1	1	1	1	0	0	0	1	1	1	1	0	0	1	1	1	0	1	1	1
153	COG0503	1	0	1	1	1	1	1	1	0	1	1	0	1	1	1	1	1	1	1	1	1	1	1	1	1	1	1	0	1	1	0	1	0	0	1	1	1	1	1	0	1	1	1	1	0	1	0	0
154	COG1073	0	0	1	1	1	0	1	1	0	1	1	0	1	0	0	0	0	0	0	0	1	1	1	0	1	1	1	0	1	0	1	0	0	0	0	0	1	1	1	0	0	0	1	1	1	1	1	0
155	COG3039	0	0	0	0	1	0	0	0	0	0	1	0	0	0	1	1	0	0	0	0	1	0	0	0	0	0	0	0	0	0	0	0	0	1	0	0	0	0	0	0	0	1	0	0	0	0	0	0
156	COG1529	1	1	1	0	1	0	1	0	0	1	1	0	1	1	0	1	1	0	0	0	1	1	0	0	1	1	0	0	0	1	0	0	0	0	0	0	0	0	0	0	0	1	0	1	0	0	1	0
157	COG2303	0	0	0	0	1	1	1	0	0	1	1	0	0	1	1	1	1	1	0	1	1	1	0	1	1	1	0	0	0	0	1	0	0	0	0	0	0	1	1	0	0	0	1	0	0	0	0	0
158	COG1309	0	1	1	1	1	1	1	1	1	1	1	0	1	1	1	1	1	0	1	1	1	1	1	0	1	1	1	0	1	1	1	1	0	0	1	0	1	1	1	0	1	1	1	0	1	0	1	1
159	COG1680	1	0	1	0	1	0	1	1	0	1	1	0	1	1	0	0	1	0	1	0	1	1	1	0	1	1	1	1	1	0	0	1	0	0	0	0	0	1	1	0	0	1	1	0	0	0	0	1
160	COG0843	1	1	1	0	1	0	0	0	0	1	1	1	1	1	1	1	1	0	0	0	1	1	1	1	1	1	0	1	1	1	1	1	0	0	0	0	0	1	1	1	0	1	1	0	0	0	1	0
161	COG0466	0	1	1	0	1	1	1	1	0	1	1	0	1	0	0	0	1	0	1	0	0	1	1	0	1	1	0	1	1	0	0	0	0	0	1	1	1	1	1	1	1	1	1	0	0	0	0	0
162	COG1132	0	1	1	1	1	1	1	1	1	1	1	1	1	1	1	1	1	0	0	0	1	1	1	1	1	1	1	1	1	1	1	1	0	0	1	1	1	1	1	1	1	1	1	0	0	0	1	0
163	COG3264	0	1	0	0	1	0	0	0	0	1	1	0	1	0	0	1	1	0	0	0	0	0	0	0	1	1	0	0	1	0	1	1	0	0	0	0	1	1	0	1	0	1	1	0	0	0	0	0
164	COG2755	0	0	1	0	1	1	0	1	0	1	1	0	1	0	1	1	1	0	0	0	1	1	1	1	1	1	0	0	1	0	1	1	0	0	0	1	1	1	1	0	0	1	1	0	0	0	0	0
165	COG2233	0	0	1	1	1	0	1	1	0	1	1	0	1	1	0	1	0	0	0	0	0	1	1	0	1	1	1	0	1	0	0	0	0	0	1	0	1	1	1	0	1	0	1	0	0	0	0	0
166	COG0778	1	0	1	1	1	1	1	1	1	1	1	0	1	0	1	1	1	1	1	1	1	1	1	1	1	1	1	0	1	1	1	1	0	0	1	0	1	1	1	0	1	1	1	1	1	1	1	1
167	COG2170	0	0	0	0	1	0	0	0	0	1	1	0	0	1	1	1	0	1	0	0	1	1	0	1	1	0	0	0	1	0	1	1	0	0	0	0	0	0	0	0	0	0	0	0	0	0	0	0
168	COG0327	0	0	1	1	0	1	1	1	0	1	1	1	1	1	1	1	0	1	1	1	0	0	1	0	1	1	1	0	1	0	0	0	0	0	0	1	1	1	1	1	1	0	1	0	0	0	0	0
169	COG2049	0	0	1	0	1	1	1	0	0	1	1	0	0	0	0	0	1	0	0	0	1	1	1	0	1	1	1	0	1	0	0	0	0	0	0	0	1	1	1	0	0	0	0	0	0	0	1	0
170	COG0383	0	0	0	0	0	0	0	0	0	0	1	0	0	0	0	0	0	0	0	0	1	0	0	0	0	0	0	0	0	0	1	1	0	1	1	0	0	0	0	0	0	0	0	0	0	0	0	1
171	COG1085	0	0	0	1	0	0	0	1	0	1	1	0	1	0	0	0	0	0	1	0	0	0	0	0	0	0	0	0	1	0	0	0	0	0	1	0	1	1	1	0	0	0	1	0	0	0	1	0
172	COG1119	0	0	1	1	0	0	1	0	1	1	1	0	0	0	0	0	0	0	1	0	1	1	0	0	0	0	0	0	1	0	0	0	0	0	0	0	0	1	0	0	0	1	1	0	0	0	0	0
173	COG0391	0	1	1	0	0	0	1	1	0	1	1	0	0	1	1	1	0	1	1	1	1	1	1	1	0	0	0	0	1	0	1	1	0	0	1	0	1	1	1	0	0	0	1	0	0	0	0	0
174	COG0189	1	0	0	0	1	0	1	0	0	1	1	0	0	1	1	1	1	0	1	0	0	0	1	1	1	1	1	0	1	1	1	1	0	0	0	0	1	1	1	1	0	1	1	0	0	0	0	0
175	COG2265	0	1	1	1	1	1	1	1	1	1	1	0	1	0	0	0	1	0	1	0	1	1	1	0	1	1	1	0	1	0	1	1	0	0	1	0	1	1	1	0	1	1	1	0	0	0	0	0
176	COG0243	1	1	1	0	1	1	1	0	1	1	1	0	1	0	1	1	1	0	0	1	1	1	0	0	1	1	1	0	1	1	1	1	0	0	0	0	1	1	1	0	1	1	1	1	1	1	1	0
177	COG0437	1	1	0	0	1	1	1	0	1	1	1	0	1	0	1	1	1	0	1	0	0	1	0	0	1	0	1	0	1	1	0	0	0	0	0	0	1	1	1	0	1	0	1	0	1	0	1	1
178	COG1944	0	0	0	0	1	0	0	0	0	1	1	0	0	1	1	1	1	1	1	1	1	0	0	0	1	0	0	0	1	1	0	0	0	0	0	0	0	0	0	0	1	0	1	1	0	0	0	0
179	COG2333	0	0	1	0	0	0	1	1	1	1	1	1	1	0	1	0	1	0	1	0	0	0	1	0	1	1	0	0	1	0	0	0	0	0	0	0	1	1	1	0	0	1	1	1	1	1	1	0
180	COG2141	0	0	1	0	1	0	0	0	0	1	1	0	0	1	1	1	1	1	1	1	1	1	1	0	1	1	0	0	1	0	0	0	0	0	0	0	0	0	0	0	1	1	1	0	0	0	0	0
181	COG1092	1	1	1	0	0	0	0	0	0	1	1	0	1	0	0	0	1	1	0	0	0	0	1	0	1	1	1	0	1	0	0	0	0	0	1	0	1	1	1	0	1	1	1	0	0	0	0	0
182	COG2920	0	0	0	0	0	0	0	0	0	1	1	0	0	0	0	0	0	0	0	0	0	0	0	0	1	1	0	0	1	0	0	0	0	0	0	0	1	1	1	0	0	0	1	0	0	0	1	0
183	COG1740	0	1	0	0	1	1	0	1	1	1	1	0	1	0	0	0	1	0	1	0	0	0	0	0	0	0	0	0	1	0	0	0	0	0	0	0	0	0	0	0	1	0	0	0	0	0	1	1
184	COG1252	0	1	1	0	1	0	0	0	0	1	1	1	1	1	1	1	1	0	0	0	1	1	1	1	1	1	0	0	1	1	1	1	0	0	0	0	1	1	1	1	0	1	1	0	0	0	0	0
185	COG2894	0	1	1	0	1	0	1	1	0	1	1	0	0	0	0	0	1	0	0	0	0	0	1	1	1	1	0	0	1	0	1	1	0	0	1	0	1	1	1	1	1	1	1	0	0	0	0	0
186	COG0569	1	1	1	1	0	1	1	0	1	1	1	0	1	1	1	1	0	1	1	1	1	1	1	1	1	1	1	0	1	1	1	1	0	1	1	0	1	1	1	1	1	0	1	1	1	1	1	1
187	COG1396	0	0	1	1	1	0	1	1	1	1	1	0	1	0	0	0	1	0	0	1	1	1	1	0	1	1	0	1	1	0	1	0	0	0	1	0	1	1	1	0	0	1	1	1	1	1	1	1
188	COG1541	0	0	0	0	1	0	1	0	1	0	1	0	1	1	0	1	0	0	1	1	0	0	0	0	0	1	0	0	0	1	0	0	0	0	0	0	1	1	1	0	1	0	1	1	1	1	1	1
189	COG1124	0	0	0	1	0	0	1	0	0	1	1	0	0	0	0	0	1	0	1	0	0	1	0	0	0	0	0	0	1	0	0	0	0	1	0	1	0	0	0	0	1	0	1	0	0	0	0	0
190	COG0628	0	1	1	1	1	1	1	1	0	1	1	1	1	1	1	1	1	0	1	1	1	1	1	1	1	1	1	1	1	0	1	1	0	0	1	0	1	1	1	1	1	1	1	0	1	0	1	0
191	COG2032	0	1	1	0	0	0	1	1	0	1	1	0	0	0	0	0	0	0	0	0	1	1	1	0	0	1	0	0	1	0	0	0	0	0	0	0	0	1	1	0	0	1	1	0	0	0	0	0
192	COG1486	0	0	1	0	0	0	0	1	0	1	1	0	0	0	0	1	1	0	0	0	0	0	1	0	0	0	0	0	1	0	0	0	0	0	1	0	1	1	1	0	0	0	1	0	0	0	0	0
193	COG0709	0	0	0	0	0	1	1	0	0	1	1	0	1	0	0	0	0	1	0	0	0	1	0	0	1	1	0	0	1	1	0	0	0	0	0	0	0	0	0	0	1	0	1	1	1	1	1	1
194	COG0144	1	0	1	0	1	1	1	1	0	1	1	0	1	1	1	1	1	1	0	0	1	1	1	1	1	1	1	0	1	1	1	1	0	0	1	0	1	1	1	0	0	1	1	0	0	0	0	0
195	COG2255	0	0	1	1	1	1	1	1	1	1	1	1	1	0	0	0	1	0	0	0	1	1	1	1	1	1	0	1	1	0	1	1	0	0	1	1	1	1	1	0	1	1	1	1	1	1	0	1
196	COG0643	0	0	1	0	1	1	1	1	0	1	1	0	1	1	1	1	0	0	1	0	0	0	1	0	1	1	1	0	1	0	1	1	0	0	1	0	1	1	1	0	1	1	1	0	0	0	0	0
197	COG1397	0	1	0	1	0	0	1	1	0	1	1	0	1	0	0	0	1	0	1	0	0	1	0	0	0	1	0	0	1	0	1	0	0	0	0	0	0	0	0	0	0	0	0	1	0	0	0	0
198	COG4174	0	0	0	0	1	0	0	0	0	1	1	0	0	0	0	0	1	0	0	0	0	0	0	0	1	1	0	0	1	0	0	0	0	0	0	0	1	1	1	0	1	0	1	0	0	0	0	0
199	COG2386	0	0	0	0	1	0	0	0	0	1	1	0	0	0	0	0	1	0	1	0	0	0	0	0	1	1	0	0	1	0	0	0	0	0	0	0	1	1	1	0	0	1	1	0	1	0	1	0
200	COG1149	0	0	0	0	1	1	1	1	1	1	1	0	1	0	0	0	0	1	1	1	0	0	0	0	0	0	1	0	1	0	0	0	0	0	1	0	0	0	0	0	1	0	1	1	1	1	1	1
201	COG0679	0	1	1	1	1	1	1	1	0	1	1	0	1	1	0	1	1	1	1	1	0	0	1	1	1	1	0	1	0	0	1	1	0	0	1	0	1	1	1	0	1	1	1	0	0	0	0	0
202	COG0068	0	1	0	0	1	1	0	1	1	1	1	0	1	0	0	0	1	1	1	1	0	0	0	0	0	0	1	0	1	0	1	1	0	0	0	0	0	0	0	0	1	0	0	1	0	1	1	1
203	COG0378	0	1	0	0	1	1	1	0	1	1	1	0	1	0	0	1	1	1	1	1	1	1	0	0	1	1	0	0	1	0	1	1	0	0	0	1	0	0	0	0	1	0	1	1	0	1	1	1
204	COG2407	1	0	0	0	0	0	0	1	0	1	1	0	0	0	0	0	0	0	0	0	0	0	0	0	0	0	0	0	1	0	0	0	0	0	1	0	0	0	0	0	0	0	1	0	0	0	0	0
205	COG1443	0	0	0	0	0	0	0	0	0	1	1	0	0	1	1	1	0	0	1	0	1	0	0	0	1	1	0	0	1	0	0	0	0	0	0	0	0	0	0	0	0	0	0	0	0	0	0	0
206	COG2862	0	1	0	0	1	1	0	0	0	1	1	0	1	0	0	0	0	0	1	0	0	0	0	0	1	1	0	0	1	0	0	0	0	0	0	0	1	0	0	0	1	0	0	0	0	0	0	0
207	COG0050	0	1	1	1	1	1	1	1	1	1	1	1	1	0	0	0	1	1	0	0	1	1	1	1	1	1	0	1	1	0	1	1	0	0	1	1	1	1	1	1	1	1	1	1	1	1	1	1
208	COG0546	0	1	1	1	1	1	0	1	0	1	1	1	1	1	1	1	1	0	1	1	1	1	1	1	1	1	1	0	1	1	1	1	0	0	0	1	1	1	1	0	1	1	1	0	0	0	1	0
209	COG2149	0	1	0	0	0	0	0	0	0	1	1	0	0	0	0	0	0	0	0	0	1	0	0	0	0	0	0	0	1	1	1	1	0	0	0	0	0	0	0	0	0	0	0	0	0	0	0	0
210	COG0053	1	1	1	0	1	1	1	1	1	1	1	0	1	1	1	1	1	1	1	1	1	1	1	0	1	1	1	1	1	0	1	1	0	0	1	0	1	1	1	0	1	1	1	1	1	1	1	0
211	COG1162	0	1	1	0	0	0	1	1	0	1	1	0	1	0	0	0	1	0	1	0	1	1	1	1	1	1	0	0	1	0	1	1	0	0	1	1	1	1	1	0	0	1	1	0	0	0	0	0
212	COG2262	1	1	1	1	1	0	1	1	1	1	1	0	1	1	1	1	1	1	1	0	1	1	1	0	1	1	1	0	1	1	1	1	0	0	1	0	1	1	1	0	0	1	1	1	1	1	1	0
213	COG2105	0	0	0	0	1	0	0	0	0	1	1	0	0	0	0	0	0	0	1	0	0	0	0	0	1	0	1	0	1	1	1	1	0	0	0	0	1	1	1	0	0	0	1	0	0	0	0	0
214	COG1328	0	0	0	1	0	0	1	1	0	1	1	0	0	0	0	0	0	1	1	1	0	0	0	0	1	0	1	0	1	1	0	0	0	0	1	0	1	1	1	0	0	0	1	0	0	0	0	0
215	COG4268	0	0	0	0	0	1	0	0	0	0	1	0	0	0	0	0	0	0	0	0	0	0	0	0	0	0	0	0	0	0	0	0	0	0	0	0	0	0	0	0	0	0	1	0	0	0	0	0
216	COG1401	0	1	1	0	0	1	0	0	0	0	1	0	0	0	0	0	0	0	0	1	0	0	0	0	0	0	0	0	0	0	0	0	0	0	0	0	0	0	0	0	0	0	1	0	0	0	0	0
217	COG0213	0	0	1	0	0	0	1	1	0	1	1	0	0	0	0	1	1	0	1	0	1	1	1	0	0	0	1	0	1	0	0	0	0	0	1	1	1	1	1	0	0	0	0	0	0	0	0	0
218	COG0514	1	0	1	1	1	0	1	1	0	1	1	0	1	0	0	0	1	0	1	0	0	1	1	0	1	1	0	0	1	0	1	1	0	0	0	0	1	1	1	0	0	1	1	0	0	0	0	0
219	COG2710	0	0	0	0	1	0	1	1	1	0	0	0	1	0	0	0	1	1	1	1	0	0	0	1	0	0	0	0	0	0	1	1	0	0	0	0	0	0	0	0	1	0	0	0	0	0	0	0
220	COG1348	0	0	0	0	1	0	1	1	1	0	0	0	1	0	0	0	1	1	1	1	0	0	0	1	0	0	0	0	0	0	1	1	0	0	0	0	0	0	0	0	1	0	0	0	0	0	0	0
221	COG1633	0	1	1	0	1	0	1	1	1	0	0	0	1	0	0	0	1	0	1	1	0	0	0	0	0	0	1	0	0	1	0	0	0	0	1	0	0	0	0	0	0	0	0	1	1	1	1	1
222	COG1035	0	0	0	1	0	0	0	0	1	0	0	0	0	0	0	0	0	1	1	1	0	1	0	0	0	0	0	0	0	0	1	1	0	0	0	0	1	0	0	0	0	0	0	0	0	0	0	0
223	COG1456	0	0	0	0	0	0	1	0	1	0	0	0	1	0	0	0	0	1	1	1	0	0	0	0	0	0	0	0	0	0	0	0	0	0	0	0	0	0	0	0	0	0	0	1	1	1	1	1
224	COG2069	0	0	0	0	0	0	1	0	1	0	0	0	0	0	0	0	0	1	1	1	0	0	0	0	0	0	0	0	0	0	0	0	0	0	0	0	0	0	0	0	0	0	0	1	1	1	1	1
225	COG1404	1	1	1	0	1	1	1	1	1	0	0	0	1	1	1	0	1	0	1	0	1	1	1	0	1	1	0	0	0	0	0	1	0	0	0	0	1	1	1	0	0	1	0	1	1	1	0	1
226	COG2122	0	0	0	0	1	0	0	0	1	0	0	0	0	0	0	0	1	1	1	1	0	0	0	0	0	0	0	0	0	0	0	0	0	0	0	0	0	0	0	0	0	0	0	1	1	1	1	0
227	COG1900	0	0	0	0	0	0	0	0	1	0	0	0	0	0	0	0	0	1	1	1	0	0	0	0	0	0	0	0	0	0	1	1	0	0	0	0	0	0	0	0	0	0	0	1	1	1	1	1
228	COG2159	1	0	0	0	1	0	0	1	1	0	0	0	1	1	1	1	1	1	0	0	1	1	0	0	1	0	1	0	0	1	0	1	0	0	0	0	0	0	0	0	0	1	0	1	1	1	1	1
229	COG0064	1	1	1	1	1	1	1	1	1	0	0	1	1	1	1	1	1	1	1	1	1	1	1	1	1	1	0	1	0	1	1	1	0	0	1	1	0	0	0	0	1	0	0	1	1	1	0	1
230	COG3448	1	0	0	0	0	0	1	0	1	0	0	0	1	1	1	1	1	0	1	0	0	0	0	1	1	0	0	0	0	0	1	0	0	0	1	0	0	1	1	0	0	0	0	0	0	1	1	0
231	COG0785	1	1	1	0	1	0	0	0	1	0	0	1	1	0	1	1	1	0	1	1	1	1	1	1	0	0	1	0	0	0	1	1	0	0	1	0	0	0	0	0	1	0	0	1	1	1	1	1
232	COG2274	0	0	1	1	1	0	1	1	0	1	0	0	1	0	0	0	1	0	0	0	0	0	0	0	1	1	0	0	1	0	1	0	0	0	0	1	1	1	1	0	0	1	1	0	0	0	0	0
233	COG0619	1	0	1	1	0	0	1	1	0	1	0	1	1	1	1	1	0	1	1	1	1	1	1	1	0	0	1	0	1	1	1	1	0	0	1	1	0	1	1	0	1	0	0	1	1	1	0	1
234	COG0577	0	0	1	1	0	1	1	1	0	0	0	0	1	1	1	1	1	0	1	1	1	1	1	1	1	1	0	0	0	0	1	1	0	0	1	1	1	1	1	0	1	1	0	1	1	1	1	1
235	COG4732	1	0	0	0	0	0	0	0	0	0	0	0	0	0	0	0	0	0	0	0	0	0	1	0	0	0	0	0	0	0	0	0	0	0	0	0	0	0	0	0	0	0	0	0	0	0	0	0
236	COG1834	1	0	1	0	0	0	0	1	0	0	0	0	0	0	0	0	1	0	0	0	1	1	1	0	1	0	0	0	0	0	0	0	0	0	0	0	0	0	0	0	0	0	0	0	0	0	0	0
237	COG1232	0	1	1	1	1	0	0	0	0	0	0	0	1	1	1	1	0	0	1	0	1	1	1	0	0	0	0	0	0	0	0	0	0	0	0	0	0	0	0	0	0	1	1	0	0	0	0	0
238	COG1161	1	0	1	0	0	0	1	1	0	0	0	0	0	0	0	0	0	1	1	0	0	0	1	1	1	0	1	0	0	1	1	1	0	0	1	1	1	1	1	0	0	0	0	0	0	0	0	0
239	COG2138	0	0	1	0	0	0	1	0	0	0	0	0	1	1	1	1	0	1	1	1	1	1	1	1	0	0	0	0	0	1	1	1	0	0	0	0	0	0	0	0	0	0	0	0	0	0	0	0
240	COG2111	0	0	1	0	0	0	1	0	0	0	0	0	0	1	1	1	0	0	0	1	0	0	1	0	0	0	1	0	0	0	0	1	0	0	1	0	0	0	0	0	0	0	0	0	0	0	0	0
241	COG1006	0	0	1	0	1	0	1	0	0	0	0	0	1	1	1	1	0	0	0	1	0	1	1	0	1	1	1	1	0	0	1	1	0	0	1	0	1	0	0	0	0	1	0	0	0	0	0	0
242	COG2368	0	0	1	0	0	0	0	0	0	0	0	0	0	0	0	0	0	0	0	0	0	1	1	0	1	0	0	0	1	1	0	0	0	0	0	0	0	0	0	0	0	0	1	1	1	0	1	1
243	COG4907	0	0	0	1	0	0	0	0	0	0	0	0	0	0	0	0	0	0	1	0	0	0	1	0	0	0	0	0	0	0	0	0	0	0	0	0	0	0	0	0	0	0	0	0	0	0	0	0
244	COG1916	0	0	0	0	0	0	0	0	0	0	0	0	0	1	1	1	0	1	1	1	0	0	1	0	0	0	1	0	0	0	0	0	0	0	0	0	0	0	0	0	0	1	0	0	0	0	0	0
245	COG4756	1	0	0	0	0	0	0	0	0	0	0	0	0	0	0	0	0	0	1	0	0	0	0	0	0	0	0	0	0	0	0	0	0	0	0	0	0	0	0	0	0	0	0	0	0	0	0	0
246	COG2250	1	0	0	0	0	0	1	0	0	0	0	0	0	0	0	0	0	1	0	0	0	0	0	0	0	0	1	0	0	1	0	1	0	0	1	0	0	0	0	0	0	0	0	0	0	0	0	0
247	COG1637	1	0	0	1	0	0	0	0	0	0	0	0	0	1	1	1	0	1	0	1	1	1	0	0	0	1	1	0	0	1	1	0	0	0	0	0	0	0	0	0	0	0	0	0	0	0	0	0
248	COG1216	1	0	0	1	1	0	1	1	0	0	0	1	1	0	0	1	1	0	1	1	1	1	0	1	1	1	1	0	1	0	1	0	0	1	0	0	1	1	0	0	0	1	0	0	1	0	0	0
249	COG1857	1	1	0	0	0	0	1	0	0	0	0	0	0	0	0	0	0	0	0	1	0	0	0	0	0	0	1	0	0	0	0	0	0	0	0	0	0	0	0	0	0	0	0	0	0	0	0	0
250	COG1110	1	1	0	0	0	0	0	0	0	0	0	0	0	0	0	0	0	1	0	0	0	0	0	0	0	0	1	0	0	1	0	0	0	0	1	0	0	0	0	0	0	0	0	0	0	0	0	0
251	COG2406	1	0	0	0	0	0	1	0	0	0	0	0	0	1	0	1	0	0	0	1	0	0	0	0	0	0	0	0	0	1	0	0	0	0	1	0	0	0	0	0	0	0	0	0	0	0	0	0
252	COG1423	1	1	0	0	0	0	0	0	0	0	0	0	0	0	0	0	0	1	1	1	0	0	0	0	0	0	1	0	0	0	0	0	0	0	0	0	0	0	0	0	0	0	0	0	0	0	0	0
253	COG1318	1	1	0	0	0	0	0	0	0	0	0	0	0	0	0	0	0	1	0	0	0	0	0	0	0	0	1	0	0	0	0	0	0	0	1	0	0	0	0	0	0	0	0	0	0	0	0	0
254	COG1213	1	1	0	0	0	1	0	0	0	0	0	0	0	0	0	0	0	0	0	1	0	0	0	0	1	0	1	0	0	0	0	0	0	0	1	0	0	0	0	0	1	1	0	0	0	0	0	0
255	COG5493	1	0	0	0	0	0	0	0	0	0	0	0	0	0	0	0	0	0	0	0	0	0	0	0	0	0	0	0	0	1	0	1	0	0	0	0	0	0	0	0	0	0	0	0	0	0	0	0
256	COG1353	0	1	0	0	0	0	0	0	0	0	0	0	0	0	0	0	0	1	0	1	1	0	0	0	0	0	0	0	0	1	0	0	0	1	1	0	0	0	0	0	0	0	0	0	0	0	0	0
257	COG1517	0	1	0	0	0	0	0	0	0	0	0	0	0	0	0	0	0	0	0	0	0	0	0	0	0	0	0	0	0	1	0	0	0	1	0	0	0	0	0	0	0	0	0	0	0	0	0	0
258	COG0857	0	0	0	0	0	0	0	0	0	0	0	0	1	1	1	1	0	0	0	0	0	0	0	1	0	0	0	0	0	0	1	0	0	0	0	0	0	0	0	0	0	0	0	0	0	0	1	0
259	COG1183	0	0	1	0	1	1	1	1	0	0	0	0	1	1	1	1	1	1	1	1	1	1	0	0	1	1	0	1	0	0	0	0	0	0	0	0	0	0	0	0	1	1	0	0	0	0	0	0
260	COG3357	0	0	0	0	0	0	0	0	0	0	0	0	1	1	1	1	0	1	0	0	0	0	0	0	0	0	1	0	0	1	0	0	0	0	0	0	0	0	0	0	0	0	0	0	0	0	0	0
261	COG2085	0	0	0	0	1	0	0	0	0	0	0	0	0	1	1	1	1	1	1	1	0	1	0	0	0	0	0	0	0	0	0	0	0	0	0	0	0	0	0	0	0	0	0	0	0	0	0	0
262	COG1478	0	0	0	0	0	0	0	0	0	0	0	0	0	1	1	1	0	1	1	1	1	1	0	0	0	0	0	0	0	0	0	0	0	0	0	0	0	0	0	0	0	0	0	0	0	0	0	0
263	COG3252	0	0	0	0	0	0	0	0	0	0	0	0	0	1	1	1	0	1	1	1	0	0	0	0	0	0	0	0	0	0	0	0	0	0	0	0	0	0	0	0	0	0	0	0	0	0	0	0
264	COG1883	0	0	0	0	0	0	1	0	0	0	0	0	0	0	0	0	0	0	0	0	0	0	0	0	0	0	1	0	1	0	0	0	0	0	1	0	1	1	1	0	0	0	0	1	1	1	1	1
265	COG3508	0	0	0	0	1	0	0	0	0	0	0	0	0	0	0	0	1	0	0	0	0	1	0	0	1	1	0	0	0	0	0	0	0	0	0	0	1	1	1	0	0	1	0	0	0	0	0	0
266	COG2326	0	0	0	1	1	1	0	0	0	0	0	0	1	0	0	1	1	0	1	0	1	1	0	0	1	1	0	0	0	0	1	1	0	0	0	0	1	1	1	0	1	1	0	0	0	0	0	0
267	COG2037	0	0	0	0	0	0	0	0	0	0	0	0	0	0	0	0	0	1	1	1	0	0	0	0	0	0	0	0	0	0	0	0	0	0	0	0	0	0	0	0	0	0	0	0	0	0	0	0
268	COG4032	0	0	0	0	1	0	0	0	0	0	0	0	0	0	0	0	1	1	1	1	0	0	0	0	0	0	0	0	0	0	0	0	0	0	0	0	0	0	0	0	0	1	0	1	0	1	1	0
269	COG1379	0	0	1	0	0	0	0	0	0	0	0	0	0	0	0	0	0	1	1	1	0	0	0	0	0	0	1	0	0	0	0	0	0	0	0	0	0	0	0	0	0	0	0	0	0	0	0	0
270	COG1719	0	1	0	0	0	0	0	0	0	0	0	0	0	0	0	0	0	1	1	1	0	0	0	0	0	0	0	0	0	0	0	1	0	0	0	0	0	0	0	0	0	0	0	0	1	0	0	0
271	COG2144	0	0	0	0	1	0	0	0	0	0	0	0	0	0	0	0	0	1	1	1	0	0	0	0	0	0	0	0	0	0	1	0	0	0	0	0	0	0	0	0	0	0	0	0	0	0	0	0
272	COG1915	0	0	0	0	0	0	0	0	0	0	0	0	1	0	0	1	0	1	0	1	0	0	0	0	0	0	0	0	0	0	0	1	0	0	0	0	0	0	0	0	0	0	0	0	0	0	0	0
273	COG1036	0	0	0	0	0	0	0	0	0	0	0	0	0	0	0	0	0	1	1	1	0	0	0	0	0	0	0	0	0	0	0	0	0	0	0	0	0	0	0	0	0	0	0	0	0	0	0	0
274	COG1229	0	0	0	0	0	0	0	0	0	0	0	0	0	0	0	0	0	1	1	1	0	0	0	0	0	0	0	0	0	0	0	0	0	0	0	0	0	0	0	0	0	0	0	0	0	0	0	0
275	COG2218	0	0	0	0	0	0	0	0	0	0	0	0	0	0	0	0	0	1	1	1	0	0	0	0	0	0	0	0	0	0	0	0	0	0	0	0	0	0	0	0	0	0	0	0	0	0	0	0
276	COG1411	0	0	0	0	0	0	0	0	0	0	0	0	0	0	0	0	0	1	1	1	0	0	0	0	0	0	0	0	0	0	0	0	0	0	0	0	0	0	0	0	0	0	0	0	0	0	0	0
277	COG4962	0	0	0	1	1	0	0	1	0	0	0	1	0	0	0	0	1	1	0	1	1	1	0	0	1	1	1	0	0	0	0	0	0	0	0	0	0	1	1	0	1	0	1	0	0	0	0	0
278	COG4021	0	0	0	0	0	0	0	0	0	0	0	0	0	0	0	0	0	1	1	1	0	0	0	0	0	0	0	0	0	0	0	0	0	0	0	0	0	0	0	0	0	0	0	0	0	0	0	0
279	COG0310	0	0	0	0	0	0	1	1	0	0	0	0	1	0	1	1	0	1	1	1	0	1	0	0	0	0	0	0	1	0	0	1	0	0	0	0	0	0	0	0	1	0	0	0	1	0	0	1
280	COG1615	0	0	0	1	0	0	1	1	0	0	0	1	1	0	0	0	0	0	0	0	1	1	0	0	0	0	0	0	0	0	1	1	0	0	0	0	0	0	0	0	0	0	0	0	0	0	1	0
281	COG1930	0	0	0	0	0	0	0	0	0	0	0	0	0	0	1	0	0	0	1	1	0	0	0	0	0	0	0	0	1	0	0	0	0	0	0	0	0	0	0	0	0	0	0	0	0	0	0	0
282	COG2140	0	0	1	0	1	0	0	0	0	0	0	0	0	0	0	1	1	0	1	0	0	0	0	0	0	1	1	0	1	0	1	1	0	0	0	0	0	0	0	0	0	0	0	1	0	1	0	0
283	COG2730	0	0	1	1	1	0	0	1	0	0	0	0	0	0	0	0	1	0	0	0	0	0	0	0	0	0	1	0	0	0	0	0	0	0	1	0	0	0	0	0	0	1	0	0	0	0	0	0
284	COG1505	0	0	0	0	1	0	0	0	0	0	0	0	0	0	0	0	1	0	0	0	1	1	0	0	0	0	1	1	0	1	0	0	0	0	0	0	0	1	1	0	0	1	0	0	0	0	0	0
285	COG3547	0	0	0	0	1	0	1	0	0	0	0	0	1	0	0	1	1	0	1	0	1	0	0	0	1	1	0	0	0	0	0	0	0	0	0	0	0	1	0	0	0	0	1	0	0	0	0	0
286	COG1240	0	0	0	0	1	0	1	0	0	0	0	0	0	0	0	1	1	0	0	0	0	0	0	0	1	1	0	0	0	0	0	0	0	0	0	0	0	1	1	0	1	1	0	0	0	0	0	0
287	COG4866	0	0	0	0	0	0	0	0	0	0	0	0	1	0	0	0	0	0	1	0	0	0	0	0	0	0	0	0	0	0	0	0	0	0	0	1	0	0	0	0	1	0	0	0	0	0	0	0
288	COG4930	0	0	0	0	0	0	0	0	0	0	0	0	1	0	0	0	0	0	1	0	0	0	0	0	0	0	0	0	1	0	0	0	0	0	0	0	0	0	0	0	0	0	0	0	0	0	0	0
289	COG4828	0	0	0	0	0	0	1	0	0	0	0	0	0	0	0	0	0	0	1	0	0	0	0	0	0	0	0	0	0	0	1	1	0	0	0	0	0	0	0	0	0	0	0	0	0	0	0	0
290	COG1453	0	0	0	0	0	0	1	1	0	0	0	0	1	0	0	0	0	0	1	1	0	0	0	1	0	0	0	0	0	0	1	1	0	0	1	0	0	0	0	0	0	0	0	0	0	0	0	0
291	COG4803	0	0	0	0	1	0	0	0	0	0	0	0	0	0	0	0	0	0	1	0	0	0	0	0	0	0	0	0	0	0	1	1	0	0	0	0	0	0	0	0	0	0	0	0	0	0	0	0
292	COG3482	0	0	0	0	0	0	0	0	0	0	0	0	0	0	0	0	0	0	1	1	1	0	0	0	0	0	0	0	0	0	0	0	0	0	0	0	0	0	0	0	0	0	0	0	0	0	0	0
293	COG3804	0	0	0	1	0	0	1	0	0	0	0	0	0	0	0	0	0	0	0	0	1	1	0	0	0	0	0	0	0	0	0	0	0	0	0	0	0	0	0	0	0	0	0	0	0	0	0	1
294	COG1851	0	1	0	0	0	0	0	0	0	0	0	0	0	0	0	0	0	0	0	0	0	0	0	0	0	0	1	0	0	0	0	0	0	0	0	0	0	0	0	0	0	0	0	0	0	0	0	0
295	COG4277	0	0	0	0	1	0	1	1	0	0	0	0	1	0	0	0	0	0	0	1	0	0	0	0	0	1	0	0	0	0	0	0	0	0	0	0	0	0	0	0	1	1	0	0	0	0	1	0
296	COG5207	0	0	0	0	0	0	0	0	0	0	0	0	0	0	0	0	0	0	0	0	0	1	0	0	0	0	0	0	0	0	0	0	0	0	0	0	0	0	0	0	0	0	0	0	0	0	0	0
[truncated: 4 more columns]
